# Supplementary material for: Lumenal Galectin-9-Lamp2 interaction regulates lysosome and autophagy to prevent pathogenesis in the intestine and pancreas
Source: Nat Commun. 2020 Aug 27;11:4286. doi: 10.1038/s41467-020-18102-7 (PMC7453023; doi:10.1038/s41467-020-18102-7)
Supplement: Supplementary file 3 — Supplementary Data 1 [file 41467_2020_18102_MOESM3_ESM.xlsx]

## Sheet: # of spectra heatmap
Gene Name	Name	S-WT	S-RA2	best score > 300	Gene Name	S-WT	S-RA2
Igf2r	insulin-like growth factor 2 receptor	42	1	1	Igf2r	2.56781	-0.492662
Cltc	clathrin, heavy polypeptide (Hc)	34	75	1	Cltc	1.97065	5.03112
Lamp2	lysosomal-associated membrane protein 2	24	0	1	Lamp2	1.22419	-0.567307
Man2b1	mannosidase 2, alpha B1	22	1	1	Man2b1	1.0749	-0.492662
Fth1	ferritin heavy chain 1	22	23	1	Fth1	1.0749	1.14954
Clta	clathrin, light polypeptide (Lca)	10	0	1	Clta	0.17915	-0.567307
Flot1	flotillin 1	7	18	1	Flot1	-0.0447874	0.776315
Ifitm3	interferon induced transmembrane protein 3	6	0	1	Ifitm3	-0.119433	-0.567307
Gnptab	N-acetylglucosamine-1-phosphate transferase, alpha and beta subunits	6	1	1	Gnptab	-0.119433	-0.492662
Ncstn	nicastrin	6	1	1	Ncstn	-0.119433	-0.492662
Myo7a	myosin VIIA	5	14	1	Myo7a	-0.194079	0.477732
Clcn7	chloride channel 7	4	0	1	Clcn7	-0.268725	-0.567307
Glb1	galactosidase, beta 1	4	0	1	Glb1	-0.268725	-0.567307
Gnptg	N-acetylglucosamine-1-phosphotransferase, gamma subunit	4	0	1	Gnptg	-0.268725	-0.567307
Stxbp2	syntaxin binding protein 2	4	1	1	Stxbp2	-0.268725	-0.492662
Manf	mesencephalic astrocyte-derived neurotrophic factor	4	4	1	Manf	-0.268725	-0.268725
Rnf13	ring finger protein 13	3	0	1	Rnf13	-0.34337	-0.567307
P4hb	prolyl 4-hydroxylase, beta polypeptide	3	5	1	P4hb	-0.34337	-0.194079
Atp6v0d1	ATPase, H+ transporting, lysosomal V0 subunit D1	3	9	1	Atp6v0d1	-0.34337	0.104504
Arsb	arylsulfatase B	2	0	1	Arsb	-0.418016	-0.567307
Ctsa	cathepsin A	2	0	1	Ctsa	-0.418016	-0.567307
Pld3	phospholipase D family, member 3	2	1	1	Pld3	-0.418016	-0.492662
Tmem9	transmembrane protein 9	2	1	1	Tmem9	-0.418016	-0.492662
Ap3s1	adaptor-related protein complex 3, sigma 1 subunit	0	1	1	Ap3s1	-0.567307	-0.492662
Eif5a	eukaryotic translation initiation factor 5A	0	3	1	Eif5a	-0.567307	-0.34337
Gene Name	Name	S-WT	S-RA2	best score > 300
Atp6v1g1	ATPase, H+ transporting, lysosomal V1 subunit G1	7	6	0
Atp6v0a4	ATPase, H+ transporting, lysosomal V0 subunit A4	6	12	0
Vps33b	vacuolar protein sorting 33B (yeast)	6	2	0
Chid1	chitinase domain containing 1	4	0	0
Ap3b1	adaptor-related protein complex 3, beta 1 subunit	3	0	0
Got1	glutamate oxaloacetate transaminase 1, soluble	3	0	0
Hexb	hexosaminidase B	3	6	0
Kif2a	kinesin family member 2A	3	0	0
Lrba	LPS-responsive beige-like anchor	3	1	0
Rptor	regulatory associated protein of MTOR, complex 1	3	3	0
Stx3	syntaxin 3	3	2	0
Tpcn2	two pore segment channel 2	3	2	0
Wdr48	WD repeat domain 48	3	0	0
Abca2	ATP-binding cassette, sub-family A (ABC1), member 2	2	9	0
Abca5	ATP-binding cassette, sub-family A (ABC1), member 5	2	2	0
Aga	aspartylglucosaminidase	2	0	0
Ap1s1	adaptor protein complex AP-1, sigma 1	2	1	0
Fyco1	FYVE and coiled-coil domain containing 1	2	0	0
Irgm1	immunity-related GTPase family M member 1	2	0	0
Lamp1	lysosomal-associated membrane protein 1	2	0	0
Lhcgr	luteinizing hormone/choriogonadotropin receptor	2	0	0
M6pr	mannose-6-phosphate receptor, cation dependent	2	0	0
Man2b2	mannosidase 2, alpha B2	2	3	0
Manba	mannosidase, beta A, lysosomal	2	2	0
Mtor	mechanistic target of rapamycin (serine/threonine kinase)	2	5	0
Neu4	sialidase 4	2	1	0
Pdia3	protein disulfide isomerase associated 3	2	3	0
Plod1	procollagen-lysine, 2-oxoglutarate 5-dioxygenase 1	2	3	0
Prdx6	peroxiredoxin 6	2	0	0
Slc15a4	solute carrier family 15, member 4	2	0	0
Sphk2	sphingosine kinase 2	2	0	0
Tecpr1	tectonin beta-propeller repeat containing 1	2	3	0
Vps11	vacuolar protein sorting 11 (yeast)	2	2	0
Ank3	ankyrin 3, epithelial	1	1	0
Ap3b2	adaptor-related protein complex 3, beta 2 subunit	1	0	0
Ap3m1	adaptor-related protein complex 3, mu 1 subunit	1	1	0
Ap4e1	adaptor-related protein complex AP-4, epsilon 1	1	1	0
Ap4m1	adaptor-related protein complex AP-4, mu 1	1	0	0
Aqp2	aquaporin 2	1	0	0
Atp6v0a1	ATPase, H+ transporting, lysosomal V0 subunit A1	1	0	0
Atp6v0a2	ATPase, H+ transporting, lysosomal V0 subunit A2	1	9	0
Cln5	ceroid-lipofuscinosis, neuronal 5	1	0	0
Creg1	cellular repressor of E1A-stimulated genes 1	1	0	0
Ctns	cystinosis, nephropathic	1	0	0
Ctsf	cathepsin F	1	1	0
Ctsg	cathepsin G	1	0	0
Ctsl	cathepsin L	1	1	0
Cubn	cubilin (intrinsic factor-cobalamin receptor)	1	1	0
Entpd4	ectonucleoside triphosphate diphosphohydrolase 4	1	1	0
Epdr1	ependymin related protein 1 (zebrafish)	1	0	0
Fuca1	fucosidase, alpha-L- 1, tissue	1	0	0
Gabarap	gamma-aminobutyric acid receptor associated protein	1	0	0
Gc	group specific component	1	0	0
Gga1	golgi associated, gamma adaptin ear containing, ARF binding protein 1	1	1	0
Gga2	golgi associated, gamma adaptin ear containing, ARF binding protein 2	1	2	0
Gpr137b	G protein-coupled receptor 137B	1	0	0
Gusb	glucuronidase, beta	1	0	0
H2-Eb1	histocompatibility 2, class II antigen E beta	1	0	0
Hck	hemopoietic cell kinase	1	0	0
Hgsnat	heparan-alpha-glucosaminide N-acetyltransferase	1	0	0
Hyal2	hyaluronoglucosaminidase 2	1	0	0
Ifi30	interferon gamma inducible protein 30	1	0	0
Kcne2	potassium voltage-gated channel, Isk-related subfamily, gene 2	1	0	0
Lipa	lysosomal acid lipase A	1	0	0
Lmbrd1	LMBR1 domain containing 1	1	0	0
Mpo	myeloperoxidase	1	1	0
Neu1	neuraminidase 1	1	0	0
Ostm1	osteopetrosis associated transmembrane protein 1	1	0	0
Pdgfrb	platelet derived growth factor receptor, beta polypeptide	1	0	0
Prf1	perforin 1 (pore forming protein)	1	0	0
Prss16	protease, serine, 16 (thymus)	1	0	0
Rilp	Rab interacting lysosomal protein	1	1	0
Rragc	Ras-related GTP binding C	1	0	0
Rragd	Ras-related GTP binding D	1	0	0
Scpep1	serine carboxypeptidase 1	1	0	0
Sidt2	SID1 transmembrane family, member 2	1	2	0
Slc26a11	solute carrier family 26, member 11	1	1	0
Sort1	sortilin 1	1	0	0
Tpcn1	two pore channel 1	1	2	0
Vamp8	vesicle-associated membrane protein 8	1	0	0
Vps18	vacuolar protein sorting 18 (yeast)	1	3	0
Vps33a	vacuolar protein sorting 33A (yeast)	1	2	0
Znrf1	zinc and ring finger 1	1	0	0
Acp5	acid phosphatase 5, tartrate resistant	0	1	0
Ada	adenosine deaminase	0	1	0
Ankrd27	ankyrin repeat domain 27 (VPS9 domain)	0	3	0
Ap1g1	adaptor protein complex AP-1, gamma 1 subunit	0	1	0
Ap1s3	adaptor-related protein complex AP-1, sigma 3	0	1	0
Ap3d1	adaptor-related protein complex 3, delta 1 subunit	0	1	0
Arl8a	ADP-ribosylation factor-like 8A	0	1	0
Atp6ap1	ATPase, H+ transporting, lysosomal accessory protein 1	0	1	0
Cat	catalase	0	3	0
Ces1d	carboxylesterase 1D	0	1	0
Ctrb1	chymotrypsinogen B1	0	2	0
Ctsk	cathepsin K	0	2	0
Ctss	cathepsin S	0	2	0
Ctsz	cathepsin Z	0	1	0
Dpp4	dipeptidylpeptidase 4	0	1	0
Fam20c	family with sequence similarity 20, member C	0	2	0
Fgfr3	fibroblast growth factor receptor 3	0	2	0
Flot2	flotillin 2	0	2	0
Fuca2	fucosidase, alpha-L- 2, plasma	0	1	0
Gaa	glucosidase, alpha, acid	0	1	0
Gba	glucosidase, beta, acid	0	1	0
Gm2a	GM2 ganglioside activator protein	0	1	0
Gns	glucosamine (N-acetyl)-6-sulfatase	0	1	0
Ids	iduronate 2-sulfatase	0	3	0
Il4i1	interleukin 4 induced 1	0	1	0
Lgmn	legumain	0	1	0
Mmp13	matrix metallopeptidase 13	0	1	0
Pnpla7	patatin-like phospholipase domain containing 7	0	2	0
Prcp	prolylcarboxypeptidase (angiotensinase C)	0	2	0
Scarb2	scavenger receptor class B, member 2	0	1	0
Slc17a5	solute carrier family 17 (anion/sugar transporter), member 5	0	1	0
Spns1	spinster homolog 1	0	1	0
Stx7	syntaxin 7	0	1	0
Stx8	syntaxin 8	0	2	0
Tlr9	toll-like receptor 9	0	1	0
Tmem192	transmembrane protein 192	0	1	0
Tnfaip3	tumor necrosis factor, alpha-induced protein 3	0	2	0
Uvrag	UV radiation resistance associated gene	0	3	0
Vamp7	vesicle-associated membrane protein 7	0	2	0
Vps4b	vacuolar protein sorting 4b (yeast)	0	1	0
0610031J06Ri	RIKEN cDNA 0610031J06 gene	0	0	0
0910001L09Ri	RIKEN cDNA 0910001L09 gene	0	0	0
1700021K19Ri	RIKEN cDNA 1700021K19 gene	0	0	0
2010106G01Ri	RIKEN cDNA 2010106G01 gene	0	0	0
2310035K24Ri	RIKEN cDNA 2310035K24 gene	0	0	0
3110056O03Ri	RIKEN cDNA 3110056O03 gene	0	0	0
4930471M23Ri	RIKEN cDNA 4930471M23 gene	0	0	0
5430435G22Ri	RIKEN cDNA 5430435G22 gene	0	0	0
Abcb9	ATP-binding cassette, sub-family B (MDR/TAP), member 9	0	0	0
Acp2	acid phosphatase 2, lysosomal	0	0	0
Acpp	acid phosphatase, prostate	0	0	0
Adam8	a disintegrin and metallopeptidase domain 8	0	0	0
Aldob	aldolase B, fructose-bisphosphate	0	0	0
Anxa11	annexin A11	0	0	0
Ap1b1	adaptor protein complex AP-1, beta 1 subunit	0	0	0
Ap1g2	adaptor protein complex AP-1, gamma 2 subunit	0	0	0
Ap1m1	adaptor-related protein complex AP-1, mu subunit 1	0	0	0
Ap1m2	adaptor protein complex AP-1, mu 2 subunit	0	0	0
Ap1s2	adaptor-related protein complex 1, sigma 2 subunit	0	0	0
Ap3m2	adaptor-related protein complex 3, mu 2 subunit	0	0	0
Ap3s2	adaptor-related protein complex 3, sigma 2 subunit	0	0	0
Ap4b1	adaptor-related protein complex AP-4, beta 1	0	0	0
Ap4s1	adaptor-related protein complex AP-4, sigma 1	0	0	0
Arl8b	ADP-ribosylation factor-like 8B	0	0	0
Arsa	arylsulfatase A	0	0	0
Arsg	arylsulfatase G	0	0	0
Asah1	N-acylsphingosine amidohydrolase 1	0	0	0
Ass1	argininosuccinate synthetase 1	0	0	0
Atp13a2	ATPase type 13A2	0	0	0
Atp5b	ATP synthase, H+ transporting mitochondrial F1 complex, beta subunit	0	0	0
Atp6v0b	ATPase, H+ transporting, lysosomal V0 subunit B	0	0	0
Atp6v0c	ATPase, H+ transporting, lysosomal V0 subunit C	0	0	0
Atp6v0d2	ATPase, H+ transporting, lysosomal V0 subunit D2	0	0	0
Atp6v1h	ATPase, H+ transporting, lysosomal V1 subunit H	0	0	0
Bcl10	B cell leukemia/lymphoma 10	0	0	0
Calcrl	calcitonin receptor-like	0	0	0
Ccdc115	coiled-coil domain containing 115	0	0	0
Cckar	cholecystokinin A receptor	0	0	0
Ccz1	CCZ1 vacuolar protein trafficking and biogenesis associated	0	0	0
Cd164	CD164 antigen	0	0	0
Cd1d1	CD1d1 antigen	0	0	0
Cd1d2	CD1d2 antigen	0	0	0
Cd300lh	CD300 antigen like family member H	0	0	0
Cd63	CD63 antigen	0	0	0
Cd68	CD68 antigen	0	0	0
Cd74	CD74 antigen (invariant polypeptide of major histocompatibility complex, class II antigen-associated)	0	0	0
Ces2e	carboxylesterase 2E	0	0	0
Ces3b	carboxylesterase 3B	0	0	0
Chit1	chitinase 1 (chitotriosidase)	0	0	0
Cln3	ceroid lipofuscinosis, neuronal 3, juvenile (Batten, Spielmeyer-Vogt disease)	0	0	0
Cltb	clathrin, light polypeptide (Lcb)	0	0	0
Crhbp	corticotropin releasing hormone binding protein	0	0	0
Cst3	cystatin C	0	0	0
Ctbs	chitobiase, di-N-acetyl-	0	0	0
Cts7	cathepsin 7	0	0	0
Ctsb	cathepsin B	0	0	0
Ctsc	cathepsin C	0	0	0
Ctsd	cathepsin D	0	0	0
Ctse	cathepsin E	0	0	0
Ctsh	cathepsin H	0	0	0
Ctsj	cathepsin J	0	0	0
Ctsm	cathepsin M	0	0	0
Ctso	cathepsin O	0	0	0
Ctsr	cathepsin R	0	0	0
Ctsw	cathepsin W	0	0	0
Cxcr2	chemokine (C-X-C motif) receptor 2	0	0	0
Cybasc3	cytochrome b, ascorbate dependent 3	0	0	0
Dirc2	disrupted in renal carcinoma 2 (human)	0	0	0
Dnase2a	deoxyribonuclease II alpha	0	0	0
Dnase2b	deoxyribonuclease II beta	0	0	0
Doc2a	double C2, alpha	0	0	0
Dpp7	dipeptidylpeptidase 7	0	0	0
Dram1	DNA-damage regulated autophagy modulator 1	0	0	0
Dram2	DNA-damage regulated autophagy modulator 2	0	0	0
Ear14	eosinophil-associated, ribonuclease A family, member 14	0	0	0
Ear4	eosinophil-associated, ribonuclease A family, member 4	0	0	0
Elane	elastase, neutrophil expressed	0	0	0
Enpep	glutamyl aminopeptidase	0	0	0
Es18	esterase 18	0	0	0
Fam176a	family with sequence similarity 176, member A	0	0	0
Fasl	Fas ligand (TNF superfamily, member 6)	0	0	0
Fgb	fibrinogen beta chain	0	0	0
Fnbp1	formin binding protein 1	0	0	0
Ftl1	ferritin light chain 1	0	0	0
Galc	galactosylceramidase	0	0	0
Galns	galactosamine (N-acetyl)-6-sulfate sulfatase	0	0	0
Gga3	golgi associated, gamma adaptin ear containing, ARF binding protein 3	0	0	0
Ggh	gamma-glutamyl hydrolase	0	0	0
Gimap5	GTPase, IMAP family member 5	0	0	0
Gja1	gap junction protein, alpha 1	0	0	0
Gla	galactosidase, alpha	0	0	0
Gpc3	glypican 3	0	0	0
Gpr143	G protein-coupled receptor 143	0	0	0
Grn	granulin	0	0	0
H2-Aa	histocompatibility 2, class II antigen A, alpha	0	0	0
H2-DMa	histocompatibility 2, class II, locus DMa	0	0	0
H2-DMb2	histocompatibility 2, class II, locus Mb2	0	0	0
H2-Ob	histocompatibility 2, O region beta locus	0	0	0
Hbxip	hepatitis B virus x interacting protein	0	0	0
Hexa	hexosaminidase A	0	0	0
Hps4	Hermansky-Pudlak syndrome 4 homolog (human)	0	0	0
Hpse	heparanase	0	0	0
Hyal1	hyaluronoglucosaminidase 1	0	0	0
Hyal3	hyaluronoglucosaminidase 3	0	0	0
Idua	iduronidase, alpha-L-	0	0	0
Itm2c	integral membrane protein 2C	0	0	0
Kcne1	potassium voltage-gated channel, Isk-related subfamily, member 1	0	0	0
Lamp3	lysosomal-associated membrane protein 3	0	0	0
Lamtor1	late endosomal/lysosomal adaptor, MAPK and MTOR activator 1	0	0	0
Lamtor2	late endosomal/lysosomal adaptor, MAPK and MTOR activator 2	0	0	0
Laptm4a	lysosomal-associated protein transmembrane 4A	0	0	0
Laptm4b	lysosomal-associated protein transmembrane 4B	0	0	0
Laptm5	lysosomal-associated protein transmembrane 5	0	0	0
Ldlr	low density lipoprotein receptor	0	0	0
Litaf	LPS-induced TN factor	0	0	0
Lpl	lipoprotein lipase	0	0	0
Ltf	lactotransferrin	0	0	0
March1	membrane-associated ring finger (C3HC4) 1	0	0	0
March2	membrane-associated ring finger (C3HC4) 2	0	0	0
March3	membrane-associated ring finger (C3HC4) 3	0	0	0
March8	membrane-associated ring finger (C3HC4) 8	0	0	0
March9	membrane-associated ring finger (C3HC4) 9	0	0	0
Mcoln1	mucolipin 1	0	0	0
Mfsd8	major facilitator superfamily domain containing 8	0	0	0
Mlc1	megalencephalic leukoencephalopathy with subcortical cysts 1 homolog (human)	0	0	0
Mmd	monocyte to macrophage differentiation-associated	0	0	0
Mt1	metallothionein 1	0	0	0
Mudeng	MU-2/AP1M2 domain containing, death-inducing	0	0	0
Myh1	myosin, heavy polypeptide 1, skeletal muscle, adult	0	0	0
Naaa	N-acylethanolamine acid amidase	0	0	0
Naga	N-acetyl galactosaminidase, alpha	0	0	0
Naglu	alpha-N-acetylglucosaminidase (Sanfilippo disease IIIB)	0	0	0
Nagpa	N-acetylglucosamine-1-phosphodiester alpha-N-acetylglucosaminidase	0	0	0
Napsa	napsin A aspartic peptidase	0	0	0
Nbr1	neighbor of Brca1 gene 1	0	0	0
Ngp	neutrophilic granule protein	0	0	0
Nos1	nitric oxide synthase 1, neuronal	0	0	0
Npc1	Niemann Pick type C1	0	0	0
Npc2	Niemann Pick type C2	0	0	0
Nppa	natriuretic peptide type A	0	0	0
Nup62-il4i1	Nup62-Il4i1 protein	0	0	0
Oca2	oculocutaneous albinism II	0	0	0
P2ry2	purinergic receptor P2Y, G-protein coupled 2	0	0	0
Pax2	paired box gene 2	0	0	0
Pcsk9	proprotein convertase subtilisin/kexin type 9	0	0	0
Pcyox1	prenylcysteine oxidase 1	0	0	0
Pf4	platelet factor 4	0	0	0
Pgcp	plasma glutamate carboxypeptidase	0	0	0
Pla2g15	phospholipase A2, group XV	0	0	0
Pla2g4e	phospholipase A2, group IVE	0	0	0
Pla2g4f	phospholipase A2, group IVF	0	0	0
Plb1	phospholipase B1	0	0	0
Plbd1	phospholipase B domain containing 1	0	0	0
Plbd2	phospholipase B domain containing 2	0	0	0
Plekhf1	pleckstrin homology domain containing, family F (with FYVE domain) member 1	0	0	0
Pon2	paraoxonase 2	0	0	0
Ppt1	palmitoyl-protein thioesterase 1	0	0	0
Ppt2	palmitoyl-protein thioesterase 2	0	0	0
Pqlc2	PQ loop repeat containing 2	0	0	0
Psap	prosaposin	0	0	0
Psapl1	prosaposin-like 1	0	0	0
Psen1	presenilin 1	0	0	0
Psen2	presenilin 2	0	0	0
Rab14	RAB14, member RAS oncogene family	0	0	0
Rab27a	RAB27A, member RAS oncogene family	0	0	0
Rab7	RAB7, member RAS oncogene family	0	0	0
Rab9	RAB9, member RAS oncogene family	0	0	0
Rnase6	ribonuclease, RNase A family, 6	0	0	0
Rnaset2a	ribonuclease T2A	0	0	0
Rnaset2b	ribonuclease T2B	0	0	0
Rnf152	ring finger protein 152	0	0	0
Rraga	Ras-related GTP binding A	0	0	0
Rragb	Ras-related GTP binding B	0	0	0
Saac	sialic acid O-acetylation	0	0	0
Selenbp2	selenium binding protein 2	0	0	0
Sgsh	N-sulfoglucosamine sulfohydrolase (sulfamidase)	0	0	0
Siae	sialic acid acetylesterase	0	0	0
Slc11a1	solute carrier family 11 (proton-coupled divalent metal ion transporters), member 1	0	0	0
Slc11a2	solute carrier family 11 (proton-coupled divalent metal ion transporters), member 2	0	0	0
Slc15a3	solute carrier family 15, member 3	0	0	0
Slc29a3	solute carrier family 29 (nucleoside transporters), member 3	0	0	0
Slc31a1	solute carrier family 31, member 1	0	0	0
Slc36a1	solute carrier family 36 (proton/amino acid symporter), member 1	0	0	0
Slc48a1	solute carrier family 48 (heme transporter), member 1	0	0	0
Smpd1	sphingomyelin phosphodiesterase 1, acid lysosomal	0	0	0
Smpdl3a	sphingomyelin phosphodiesterase, acid-like 3A	0	0	0
Snap23	synaptosomal-associated protein 23	0	0	0
Snapin	SNAP-associated protein	0	0	0
Snx16	sorting nexin 16	0	0	0
Spaca3	sperm acrosome associated 3	0	0	0
Src	Rous sarcoma oncogene	0	0	0
Srgn	serglycin	0	0	0
Sult1c2	sulfotransferase family, cytosolic, 1C, member 2	0	0	0
Sumf1	sulfatase modifying factor 1	0	0	0
Syt7	synaptotagmin VII	0	0	0
Tcirg1	T cell, immune regulator 1, ATPase, H+ transporting, lysosomal V0 protein A3	0	0	0
Thbs1	thrombospondin 1	0	0	0
Tlr7	toll-like receptor 7	0	0	0
Tm9sf1	transmembrane 9 superfamily member 1	0	0	0
Tmbim1	transmembrane BAX inhibitor motif containing 1	0	0	0
Tmem106b	transmembrane protein 106B	0	0	0
Tmem55a	transmembrane protein 55A	0	0	0
Tmem55b	transmembrane protein 55b	0	0	0
Tmem63a	transmembrane protein 63a	0	0	0
Tmem74	transmembrane protein 74	0	0	0
Tmem97	transmembrane protein 97	0	0	0
Tpp1	tripeptidyl peptidase I	0	0	0
Trim23	tripartite motif-containing 23	0	0	0
Trip10	thyroid hormone receptor interactor 10	0	0	0
Tspan1	tetraspanin 1	0	0	0
Unc13d	unc-13 homolog D (C. elegans)	0	0	0
Unc93b1	unc-93 homolog B1 (C. elegans)	0	0	0
Vma21	VMA21 vacuolar H+-ATPase homolog (S. cerevisiae)	0	0	0
Vps36	vacuolar protein sorting 36 (yeast)	0	0	0
Vps39	vacuolar protein sorting 39 (yeast)	0	0	0
Znrf2	zinc and ring finger 2	0	0	0

## Sheet: volcano plot (basal = 1)
Gene Name	lysosome gene	# of spectra in S-WT	# of spectra in S-RA2	log2FC (WT/RA2)	p-value 1	p-value 2	log10p	cutoff: log10p > 6	color
Actg1	0	840	1	9.71425	3.25473e-303	8.86676e-294	293.052	significantly high in S-WT	red
Lgals9	0	1223	179	2.77239	1.85083e-256	7.21816e-241	240.142	significantly high in S-WT	red
Lrp2	0	419	1	8.71081	2.07559e-150	5.01863e-148	147.299	significantly high in S-WT	red
Hspa9	0	433	33	3.71383	4.97451e-113	8.8428e-111	110.053	significantly high in S-WT	red
Lrp1	0	230	1	7.84549	1.33756e-82	7.28852e-82	81.1374	significantly high in S-WT	red
Tjp1	0	222	1	7.79442	9.68115e-80	4.71275e-79	78.3267	significantly high in S-WT	red
Lgals3bp	0	85	1	6.40939	6.67041e-31	8.59263e-31	30.0659	significantly high in S-WT	red
Fn1	0	59	1	5.88264	1.16024e-21	1.3204e-21	20.8793	significantly high in S-WT	red
Sorbs2	0	65	4	4.02237	7.57792e-19	8.72539e-19	18.0592	significantly high in S-WT	red
Kiaa1549	0	41	1	5.35755	2.86093e-15	3.06071e-15	14.5142	significantly high in S-WT	red
Igf2r	1	42	1	5.39232	3.08937e-14	3.30725e-14	13.4805	significantly high in S-WT	red
Lnpep	0	38	1	5.24793	3.32214e-14	3.52442e-14	13.4529	significantly high in S-WT	red
Myl6	0	37	1	5.20945	7.52249e-14	7.95919e-14	13.0991	significantly high in S-WT	red
Immt	0	36	1	5.16993	1.7033e-13	1.79748e-13	12.7453	significantly high in S-WT	red
Cct3	0	34	1	5.08746	8.73199e-13	9.16836e-13	12.0377	significantly high in S-WT	red
Lrpap1	0	33	1	5.04439	1.97699e-12	2.07074e-12	11.6839	significantly high in S-WT	red
Itgb1	0	32	1	5	4.47591e-12	4.67705e-12	11.33	significantly high in S-WT	red
Igf1r	0	31	1	4.9542	1.01332e-11	1.05641e-11	10.9762	significantly high in S-WT	red
Hsph1	0	48	8	2.58496	1.44048e-10	1.54468e-10	9.81116	significantly high in S-WT	red
Myh10	0	25	1	4.64386	1.3635e-09	1.40368e-09	8.85273	significantly high in S-WT	red
Lamp2	1	24	1	4.58496	3.08622e-09	3.17117e-09	8.49878	significantly high in S-WT	red
Padi4	0	24	1	4.58496	3.08622e-09	3.17117e-09	8.49878	significantly high in S-WT	red
Man2b1	1	22	1	4.45943	1.581e-08	1.61868e-08	7.79084	significantly high in S-WT	red
Svil	0	22	1	4.45943	1.581e-08	1.61868e-08	7.79084	significantly high in S-WT	red
Itga3	0	40	8	2.32193	2.71943e-08	2.85419e-08	7.54452	significantly high in S-WT	red
Lgals1	0	71	28	1.34239	2.7124e-08	2.97762e-08	7.52613	significantly high in S-WT	red
Eif5a2	0	20	1	4.32193	8.0981e-08	8.26338e-08	7.08284	significantly high in S-WT	red
Ppl	0	20	1	4.32193	8.0981e-08	8.26338e-08	7.08284	significantly high in S-WT	red
Tpp2	0	20	1	4.32193	8.0981e-08	8.26338e-08	7.08284	significantly high in S-WT	red
Ptgfrn	0	19	1	4.24793	1.83269e-07	1.86713e-07	6.72882	significantly high in S-WT	red
Hadha	0	18	1	4.16993	4.14746e-07	4.21896e-07	6.37479	significantly high in S-WT	red
Nin	0	18	1	4.16993	4.14746e-07	4.21896e-07	6.37479	significantly high in S-WT	red
Psme3	0	18	1	4.16993	4.14746e-07	4.21896e-07	6.37479	significantly high in S-WT	red
Slc9a3r2	0	17	1	4.08746	9.38559e-07	9.53343e-07	6.02075	significantly high in S-WT	red
Actb	0	1	1623	-10.6644	0	0	300	significantly high in S-RA	blue
Plec	0	74	826	-3.48054	8.96404e-129	1.96162e-124	123.707	significantly high in S-RA	blue
Actn4	0	81	327	-2.0133	2.26951e-25	5.55056e-25	24.2557	significantly high in S-RA	blue
Sptbn1	0	179	505	-1.49632	5.96928e-23	2.43043e-22	21.6143	significantly high in S-RA	blue
Clpx	0	1	72	-6.16993	5.36446e-19	5.7858e-19	18.2376	significantly high in S-RA	blue
Sptan1	0	316	627	-0.988541	7.86927e-12	2.00577e-11	10.6977	significantly high in S-RA	blue
Flii	0	5	63	-3.65535	2.03479e-11	2.1246e-11	10.6727	significantly high in S-RA	blue
Poldip2	0	1	40	-5.32193	7.16214e-11	7.28958e-11	10.1373	significantly high in S-RA	blue
Prps1	0	4	48	-3.58496	7.70538e-09	7.87266e-09	8.10388	significantly high in S-RA	blue
Rpl14	0	1	30	-4.90689	2.46902e-08	2.48765e-08	7.60421	significantly high in S-RA	blue
Flna	0	108	248	-1.19931	4.88082e-08	6.00127e-08	7.22176	significantly high in S-RA	blue
Tmod3	0	70	180	-1.36257	8.7357e-08	9.98417e-08	7.00069	significantly high in S-RA	blue
Eppk1	0	22	86	-1.96683	1.73438e-07	1.8173e-07	6.74057	significantly high in S-RA	blue
Myo5a	0	4	40	-3.32193	4.2307e-07	4.28244e-07	6.36831	significantly high in S-RA	blue
Cgn	0	1	25	-4.64386	4.58094e-07	4.59877e-07	6.33736	significantly high in S-RA	blue
Myo1e	0	9	53	-2.558	5.96272e-07	6.08276e-07	6.2159	significantly high in S-RA	blue
Mprip	0	1	24	-4.58496	8.21516e-07	8.24208e-07	6.08396	significantly high in S-RA	blue
Myo1c	0	215	403	-0.906443	9.76926e-07	1.31596e-06	5.88076	significantly high in S-RA	grey
Rps21	0	1	23	-4.52356	1.47322e-06	1.4772e-06	5.83056	significantly high in S-RA	grey
Slc4a3	0	16	1	4	2.12387e-06	2.1543e-06	5.66669	significantly high in S-RA	grey
Dock7	0	10	52	-2.37851	2.59492e-06	2.6399e-06	5.57841	significantly high in S-RA	grey
Add3	0	1	22	-4.45943	2.64188e-06	2.6476e-06	5.57715	significantly high in S-RA	grey
Cad	0	1	22	-4.45943	2.64188e-06	2.6476e-06	5.57715	significantly high in S-RA	grey
Dhx9	0	1	22	-4.45943	2.64188e-06	2.6476e-06	5.57715	significantly high in S-RA	grey
Ltbp1	0	39	12	1.70044	2.77718e-06	2.88743e-06	5.53949	significantly high in S-RA	grey
Anapc4	0	1	21	-4.39232	4.73751e-06	4.74539e-06	5.32373	significantly high in S-RA	grey
Hnrnpa1	0	40	110	-1.45943	6.67762e-06	7.01868e-06	5.15374	significantly high in S-RA	grey
Vill	0	1	20	-4.32193	8.49528e-06	8.50551e-06	5.0703	significantly high in S-RA	grey
Axl	0	14	1	3.80735	1.08748e-05	1.10017e-05	4.95854	no significant difference	grey
Dnaja3	0	14	1	3.80735	1.08748e-05	1.10017e-05	4.95854	no significant difference	grey
Magi2	0	14	1	3.80735	1.08748e-05	1.10017e-05	4.95854	no significant difference	grey
Rangap1	0	14	1	3.80735	1.08748e-05	1.10017e-05	4.95854	no significant difference	grey
Calr	0	1	19	-4.24793	1.52334e-05	1.52453e-05	4.81686	no significant difference	grey
Stip1	0	1	19	-4.24793	1.52334e-05	1.52453e-05	4.81686	no significant difference	grey
Hnrnpu	0	45	116	-1.36613	1.52389e-05	1.60103e-05	4.7956	no significant difference	grey
Actn1	0	206	170	0.27711	2.26651e-05	2.74146e-05	4.56202	no significant difference	grey
Ahcyl1	0	13	1	3.70044	2.46064e-05	2.48631e-05	4.60444	no significant difference	grey
Bbs2	0	13	1	3.70044	2.46064e-05	2.48631e-05	4.60444	no significant difference	grey
Myo6	0	13	1	3.70044	2.46064e-05	2.48631e-05	4.60444	no significant difference	grey
Nob1	0	13	1	3.70044	2.46064e-05	2.48631e-05	4.60444	no significant difference	grey
Plxnb2	0	13	1	3.70044	2.46064e-05	2.48631e-05	4.60444	no significant difference	grey
Rpl17	0	13	1	3.70044	2.46064e-05	2.48631e-05	4.60444	no significant difference	grey
Gfap	0	1	18	-4.16993	2.73155e-05	2.73263e-05	4.56342	no significant difference	grey
Syncrip	0	1	18	-4.16993	2.73155e-05	2.73263e-05	4.56342	no significant difference	grey
Ybx1	0	1	17	-4.08746	4.89793e-05	4.89818e-05	4.30997	no significant difference	grey
Clu	0	12	1	3.58496	5.56753e-05	5.61907e-05	4.25034	no significant difference	grey
Myo1b	0	44	108	-1.29546	7.68674e-05	7.977e-05	4.09816	no significant difference	grey
marh7	0	1	16	-4	8.78228e-05	8.78003e-05	4.0565	no significant difference	grey
Prl8a9	0	1	16	-4	8.78228e-05	8.78003e-05	4.0565	no significant difference	grey
Adgrg6	0	11	1	3.45943	0.000125969	0.000126995	3.89621	no significant difference	grey
Ano1	0	11	1	3.45943	0.000125969	0.000126995	3.89621	no significant difference	grey
Eif4a1	0	11	1	3.45943	0.000125969	0.000126995	3.89621	no significant difference	grey
Mtpn	0	11	1	3.45943	0.000125969	0.000126995	3.89621	no significant difference	grey
Pak3	0	11	1	3.45943	0.000125969	0.000126995	3.89621	no significant difference	grey
Pde1a	0	11	1	3.45943	0.000125969	0.000126995	3.89621	no significant difference	grey
Slc3a2	0	11	1	3.45943	0.000125969	0.000126995	3.89621	no significant difference	grey
Mat2a	0	37	16	1.20945	0.000146407	0.000150663	3.82199	no significant difference	grey
Arpc1a	0	1	15	-3.90689	0.000157469	0.000157386	3.80303	no significant difference	grey
Col4a1	0	1	15	-3.90689	0.000157469	0.000157386	3.80303	no significant difference	grey
Nxf1	0	1	15	-3.90689	0.000157469	0.000157386	3.80303	no significant difference	grey
Rpl13a	0	1	15	-3.90689	0.000157469	0.000157386	3.80303	no significant difference	grey
Hadhb	0	19	4	2.24793	0.000185426	0.000188089	3.72564	no significant difference	grey
Npm1	0	27	74	-1.45457	0.000216154	0.000220146	3.65729	no significant difference	grey
Dbn1	0	1	14	-3.80735	0.00028234	0.000282126	3.54956	no significant difference	grey
Ltn1	0	1	14	-3.80735	0.00028234	0.000282126	3.54956	no significant difference	grey
Myo7a	1	1	14	-3.80735	0.00028234	0.000282126	3.54956	no significant difference	grey
Clta	1	10	1	3.32193	0.000285004	0.000287027	3.54208	no significant difference	grey
E2f7	0	10	1	3.32193	0.000285004	0.000287027	3.54208	no significant difference	grey
Sdha	0	10	1	3.32193	0.000285004	0.000287027	3.54208	no significant difference	grey
Sik1	0	10	1	3.32193	0.000285004	0.000287027	3.54208	no significant difference	grey
Tpx2	0	10	1	3.32193	0.000285004	0.000287027	3.54208	no significant difference	grey
Hspa8	0	195	173	0.172702	0.000419217	0.000478677	3.31996	no significant difference	grey
Elavl1	0	1	13	-3.70044	0.000506223	0.000505742	3.29607	no significant difference	grey
Hmgn1	0	1	13	-3.70044	0.000506223	0.000505742	3.29607	no significant difference	grey
Lrp12	0	1	13	-3.70044	0.000506223	0.000505742	3.29607	no significant difference	grey
Prrc2a	0	1	13	-3.70044	0.000506223	0.000505742	3.29607	no significant difference	grey
Tjp2	0	66	136	-1.04307	0.000520436	0.000540672	3.26707	no significant difference	grey
Rps4x	0	39	91	-1.22239	0.000615105	0.000628122	3.20196	no significant difference	grey
Angptl8	0	9	1	3.16993	0.0006448	0.00064874	3.18793	no significant difference	grey
Capza1	0	9	1	3.16993	0.0006448	0.00064874	3.18793	no significant difference	grey
Cep126	0	9	1	3.16993	0.0006448	0.00064874	3.18793	no significant difference	grey
Dscam	0	9	1	3.16993	0.0006448	0.00064874	3.18793	no significant difference	grey
Fat2	0	9	1	3.16993	0.0006448	0.00064874	3.18793	no significant difference	grey
Lgals8	0	9	1	3.16993	0.0006448	0.00064874	3.18793	no significant difference	grey
Eif3g	0	1	16	-4	0.000709319	0.000708896	3.14942	no significant difference	grey
Ivns1abp	0	1	12	-3.58496	0.00090762	0.000906616	3.04258	no significant difference	grey
Lmna	0	1	12	-3.58496	0.00090762	0.000906616	3.04258	no significant difference	grey
Scube2	0	1	12	-3.58496	0.00090762	0.000906616	3.04258	no significant difference	grey
Krt80	0	5	26	-2.37851	0.000942233	0.000943272	3.02536	no significant difference	grey
Atp1a1	0	8	1	3	0.00145877	0.00146633	2.83377	no significant difference	grey
Clcn3	0	8	1	3	0.00145877	0.00146633	2.83377	no significant difference	grey
Krt5	0	8	1	3	0.00145877	0.00146633	2.83377	no significant difference	grey
Ptprj	0	8	1	3	0.00145877	0.00146633	2.83377	no significant difference	grey
Rcc2	0	8	1	3	0.00145877	0.00146633	2.83377	no significant difference	grey
S100a6	0	8	1	3	0.00145877	0.00146633	2.83377	no significant difference	grey
Sbf1	0	8	1	3	0.00145877	0.00146633	2.83377	no significant difference	grey
Slc4a7	0	8	1	3	0.00145877	0.00146633	2.83377	no significant difference	grey
Tspyl2	0	8	1	3	0.00145877	0.00146633	2.83377	no significant difference	grey
Add1	0	6	27	-2.16993	0.00158435	0.00158593	2.79972	no significant difference	grey
Plekha6	0	1	11	-3.45943	0.00162726	0.00162527	2.78907	no significant difference	grey
Hnrnpa2b1	0	38	84	-1.14439	0.0021303	0.00216057	2.66543	no significant difference	grey
Camk2d	0	1	10	-3.32193	0.00291745	0.00291365	2.53556	no significant difference	grey
Dnah8	0	1	10	-3.32193	0.00291745	0.00291365	2.53556	no significant difference	grey
Lrrc75b	0	1	10	-3.32193	0.00291745	0.00291365	2.53556	no significant difference	grey
Luzp1	0	1	10	-3.32193	0.00291745	0.00291365	2.53556	no significant difference	grey
Ryr1	0	1	10	-3.32193	0.00291745	0.00291365	2.53556	no significant difference	grey
sept9	0	1	10	-3.32193	0.00291745	0.00291365	2.53556	no significant difference	grey
Specc1l	0	1	10	-3.32193	0.00291745	0.00291365	2.53556	no significant difference	grey
Coro1c	0	30	69	-1.20163	0.00317527	0.0032043	2.49427	no significant difference	grey
Aldh18a1	0	7	1	2.80735	0.00330015	0.00331442	2.47959	no significant difference	grey
Basp1	0	7	1	2.80735	0.00330015	0.00331442	2.47959	no significant difference	grey
Clca3a1	0	7	1	2.80735	0.00330015	0.00331442	2.47959	no significant difference	grey
Clip2	0	7	1	2.80735	0.00330015	0.00331442	2.47959	no significant difference	grey
Gsto1	0	7	1	2.80735	0.00330015	0.00331442	2.47959	no significant difference	grey
Rpsa	0	7	1	2.80735	0.00330015	0.00331442	2.47959	no significant difference	grey
Stab2	0	7	1	2.80735	0.00330015	0.00331442	2.47959	no significant difference	grey
Vcl	0	7	1	2.80735	0.00330015	0.00331442	2.47959	no significant difference	grey
Cltc	1	34	75	-1.14136	0.00368065	0.00371781	2.42971	no significant difference	grey
Ncl	0	56	110	-0.974005	0.00376879	0.00383834	2.41586	no significant difference	grey
Sod1	0	14	4	1.80735	0.00401987	0.00405309	2.39221	no significant difference	grey
Fkbp3	0	6	24	-2	0.00508571	0.00508502	2.29371	no significant difference	grey
Ddb1	0	9	30	-1.73697	0.00516316	0.00516666	2.28679	no significant difference	grey
Anxa1	0	1	9	-3.16993	0.00523046	0.00522343	2.28204	no significant difference	grey
Cavin3	0	1	9	-3.16993	0.00523046	0.00522343	2.28204	no significant difference	grey
Eif3b	0	1	9	-3.16993	0.00523046	0.00522343	2.28204	no significant difference	grey
Hhipl1	0	1	9	-3.16993	0.00523046	0.00522343	2.28204	no significant difference	grey
Igf2bp1	0	1	9	-3.16993	0.00523046	0.00522343	2.28204	no significant difference	grey
Inava	0	1	9	-3.16993	0.00523046	0.00522343	2.28204	no significant difference	grey
Mybbp1a	0	1	9	-3.16993	0.00523046	0.00522343	2.28204	no significant difference	grey
Ppm1h	0	1	9	-3.16993	0.00523046	0.00522343	2.28204	no significant difference	grey
Ppp2r1a	0	1	9	-3.16993	0.00523046	0.00522343	2.28204	no significant difference	grey
Rps27	0	1	9	-3.16993	0.00523046	0.00522343	2.28204	no significant difference	grey
Sacs	0	1	9	-3.16993	0.00523046	0.00522343	2.28204	no significant difference	grey
Triobp	0	1	9	-3.16993	0.00523046	0.00522343	2.28204	no significant difference	grey
Sh3bgrl2	0	1	12	-3.58496	0.00572438	0.00571711	2.24282	no significant difference	grey
Coro1b	0	3	17	-2.5025	0.00598967	0.005984	2.22301	no significant difference	grey
Glipr2	0	16	6	1.41504	0.00647454	0.00653183	2.18497	no significant difference	grey
Dsg2	0	10	2	2.32193	0.00675613	0.00679484	2.16782	no significant difference	grey
Ddx21	0	5	21	-2.07039	0.0071777	0.00717317	2.14429	no significant difference	grey
Nop10	0	7	25	-1.8365	0.00746149	0.00745986	2.12727	no significant difference	grey
Gnptab	1	6	1	2.58496	0.00746566	0.00749196	2.1254	no significant difference	grey
Ifitm3	1	6	1	2.58496	0.00746566	0.00749196	2.1254	no significant difference	grey
Isyna1	0	6	1	2.58496	0.00746566	0.00749196	2.1254	no significant difference	grey
Loxl2	0	6	1	2.58496	0.00746566	0.00749196	2.1254	no significant difference	grey
Ly75	0	6	1	2.58496	0.00746566	0.00749196	2.1254	no significant difference	grey
Map2k1	0	6	1	2.58496	0.00746566	0.00749196	2.1254	no significant difference	grey
Ncstn	1	6	1	2.58496	0.00746566	0.00749196	2.1254	no significant difference	grey
Eif3h	0	2	14	-2.80735	0.00782922	0.00781975	2.10681	no significant difference	grey
Kif18b	0	2	14	-2.80735	0.00782922	0.00781975	2.10681	no significant difference	grey
Rpl29	0	17	43	-1.3388	0.00846625	0.00848397	2.0714	no significant difference	grey
Lad1	0	20	48	-1.26303	0.00881939	0.00884403	2.05335	no significant difference	grey
Sntb2	0	3	16	-2.41504	0.00924576	0.0092354	2.03454	no significant difference	grey
Clps	0	1	8	-3	0.0093771	0.00936448	2.02852	no significant difference	grey
Cplane1	0	1	8	-3	0.0093771	0.00936448	2.02852	no significant difference	grey
Eif2a	0	1	8	-3	0.0093771	0.00936448	2.02852	no significant difference	grey
Fubp1	0	1	8	-3	0.0093771	0.00936448	2.02852	no significant difference	grey
Kif27	0	1	8	-3	0.0093771	0.00936448	2.02852	no significant difference	grey
Lyar	0	1	8	-3	0.0093771	0.00936448	2.02852	no significant difference	grey
Map1b	0	1	8	-3	0.0093771	0.00936448	2.02852	no significant difference	grey
Myo15a	0	1	8	-3	0.0093771	0.00936448	2.02852	no significant difference	grey
Nup35	0	1	8	-3	0.0093771	0.00936448	2.02852	no significant difference	grey
Pkhd1l1	0	1	8	-3	0.0093771	0.00936448	2.02852	no significant difference	grey
Plod3	0	1	8	-3	0.0093771	0.00936448	2.02852	no significant difference	grey
Ppib	0	1	8	-3	0.0093771	0.00936448	2.02852	no significant difference	grey
Prps2	0	1	8	-3	0.0093771	0.00936448	2.02852	no significant difference	grey
Ttc21b	0	1	8	-3	0.0093771	0.00936448	2.02852	no significant difference	grey
Hnrnpul1	0	7	24	-1.77761	0.0106274	0.0106219	1.9738	no significant difference	grey
Srsf1	0	7	24	-1.77761	0.0106274	0.0106219	1.9738	no significant difference	grey
Rps23	0	6	22	-1.87447	0.010701	0.0106935	1.97088	no significant difference	grey
Mat2b	0	15	6	1.32193	0.0108697	0.0109545	1.96041	no significant difference	grey
Sfpq	0	17	42	-1.30485	0.0110748	0.0110923	1.95498	no significant difference	grey
Cttn	0	58	107	-0.883486	0.0110863	0.0112221	1.94993	no significant difference	grey
Flnb	0	114	189	-0.729352	0.0115583	0.0118795	1.9252	no significant difference	grey
Naca	0	2	13	-2.70044	0.0124268	0.0124105	1.90621	no significant difference	grey
Rps27a	0	16	7	1.19265	0.0125801	0.0126817	1.89682	no significant difference	grey
Hmgb2	0	15	38	-1.34104	0.0128353	0.0128466	1.89121	no significant difference	grey
Hnrnpf	0	22	12	0.874469	0.0128871	0.0130241	1.88525	no significant difference	grey
Pabpc1	0	47	89	-0.921145	0.013827	0.0139398	1.85574	no significant difference	grey
Serbp1	0	17	41	-1.27009	0.0144046	0.0144205	1.84102	no significant difference	grey
Wdr77	0	8	25	-1.64386	0.0145242	0.0145157	1.83816	no significant difference	grey
Chchd6	0	13	5	1.37851	0.0154279	0.0155288	1.80886	no significant difference	grey
Tpm4	0	45	85	-0.917538	0.0163658	0.0164786	1.78308	no significant difference	grey
Abca7	0	1	7	-2.80735	0.0168108	0.0167888	1.77498	no significant difference	grey
Actc1	0	1	7	-2.80735	0.0168108	0.0167888	1.77498	no significant difference	grey
Ap2a2	0	1	7	-2.80735	0.0168108	0.0167888	1.77498	no significant difference	grey
Cdc42	0	1	7	-2.80735	0.0168108	0.0167888	1.77498	no significant difference	grey
Dcaf7	0	1	7	-2.80735	0.0168108	0.0167888	1.77498	no significant difference	grey
Eif1	0	1	7	-2.80735	0.0168108	0.0167888	1.77498	no significant difference	grey
Plxnd1	0	1	7	-2.80735	0.0168108	0.0167888	1.77498	no significant difference	grey
Psip1	0	1	7	-2.80735	0.0168108	0.0167888	1.77498	no significant difference	grey
Rapgef4	0	1	7	-2.80735	0.0168108	0.0167888	1.77498	no significant difference	grey
Rbm14	0	1	7	-2.80735	0.0168108	0.0167888	1.77498	no significant difference	grey
Rbm3	0	1	7	-2.80735	0.0168108	0.0167888	1.77498	no significant difference	grey
Hnrnpab	0	15	37	-1.30256	0.0168264	0.0168343	1.77381	no significant difference	grey
Abca13	0	5	1	2.32193	0.0168885	0.0169355	1.7712	no significant difference	grey
Dvl1	0	5	1	2.32193	0.0168885	0.0169355	1.7712	no significant difference	grey
Esf1	0	5	1	2.32193	0.0168885	0.0169355	1.7712	no significant difference	grey
Insr	0	5	1	2.32193	0.0168885	0.0169355	1.7712	no significant difference	grey
Itgav	0	5	1	2.32193	0.0168885	0.0169355	1.7712	no significant difference	grey
Itgb6	0	5	1	2.32193	0.0168885	0.0169355	1.7712	no significant difference	grey
Pbrm1	0	5	1	2.32193	0.0168885	0.0169355	1.7712	no significant difference	grey
Snx8	0	5	1	2.32193	0.0168885	0.0169355	1.7712	no significant difference	grey
Raly	0	17	40	-1.23447	0.0186252	0.0186376	1.72961	no significant difference	grey
Rbbp4	0	2	12	-2.58496	0.0195704	0.0195432	1.709	no significant difference	grey
Myo1d	0	95	156	-0.715547	0.0237641	0.0241313	1.61742	no significant difference	grey
Hnrnpa3	0	34	66	-0.956931	0.0241845	0.0242602	1.61511	no significant difference	grey
Itga5	0	8	2	2	0.0243207	0.0244187	1.61228	no significant difference	grey
Rpl32	0	24	50	-1.05889	0.025953	0.0259847	1.58528	no significant difference	grey
Cct7	0	16	37	-1.20945	0.0260559	0.0260557	1.5841	no significant difference	grey
Arpc5l	0	12	30	-1.32193	0.0278687	0.0278514	1.55515	no significant difference	grey
Coro2a	0	7	21	-1.58496	0.0292784	0.0292437	1.53397	no significant difference	grey
Ankrd11	0	1	6	-2.58496	0.0301371	0.0300998	1.52144	no significant difference	grey
Atp5f1e	0	1	6	-2.58496	0.0301371	0.0300998	1.52144	no significant difference	grey
Cacna1e	0	1	6	-2.58496	0.0301371	0.0300998	1.52144	no significant difference	grey
Cfap221	0	1	6	-2.58496	0.0301371	0.0300998	1.52144	no significant difference	grey
Dek	0	1	6	-2.58496	0.0301371	0.0300998	1.52144	no significant difference	grey
Krt85	0	1	6	-2.58496	0.0301371	0.0300998	1.52144	no significant difference	grey
Lrrc63	0	1	6	-2.58496	0.0301371	0.0300998	1.52144	no significant difference	grey
Nono	0	1	6	-2.58496	0.0301371	0.0300998	1.52144	no significant difference	grey
Nudt22	0	1	6	-2.58496	0.0301371	0.0300998	1.52144	no significant difference	grey
Plekha7	0	1	6	-2.58496	0.0301371	0.0300998	1.52144	no significant difference	grey
Prpsap2	0	1	6	-2.58496	0.0301371	0.0300998	1.52144	no significant difference	grey
Shroom2	0	1	6	-2.58496	0.0301371	0.0300998	1.52144	no significant difference	grey
Slirp	0	1	6	-2.58496	0.0301371	0.0300998	1.52144	no significant difference	grey
Tcof1	0	1	6	-2.58496	0.0301371	0.0300998	1.52144	no significant difference	grey
Upf1	0	1	6	-2.58496	0.0301371	0.0300998	1.52144	no significant difference	grey
Zc2hc1a	0	1	6	-2.58496	0.0301371	0.0300998	1.52144	no significant difference	grey
Adamtsl4	0	6	1	2.58496	0.0324587	0.0325572	1.48735	no significant difference	grey
Cenph	0	6	1	2.58496	0.0324587	0.0325572	1.48735	no significant difference	grey
Rac1	0	15	8	0.906891	0.0347404	0.0349626	1.4564	no significant difference	grey
Hnrnpk	0	15	34	-1.18057	0.0364519	0.0364311	1.43853	no significant difference	grey
Rpl39	0	10	4	1.32193	0.0374047	0.0375741	1.42511	no significant difference	grey
Acat1	0	4	1	2	0.0382031	0.0382835	1.41699	no significant difference	grey
Acox3	0	4	1	2	0.0382031	0.0382835	1.41699	no significant difference	grey
Cdcp1	0	4	1	2	0.0382031	0.0382835	1.41699	no significant difference	grey
Clcn7	1	4	1	2	0.0382031	0.0382835	1.41699	no significant difference	grey
Ddx50	0	4	1	2	0.0382031	0.0382835	1.41699	no significant difference	grey
Ece1	0	4	1	2	0.0382031	0.0382835	1.41699	no significant difference	grey
Fan1	0	4	1	2	0.0382031	0.0382835	1.41699	no significant difference	grey
Far1	0	4	1	2	0.0382031	0.0382835	1.41699	no significant difference	grey
Fkbp1a	0	4	1	2	0.0382031	0.0382835	1.41699	no significant difference	grey
Glb1	1	4	1	2	0.0382031	0.0382835	1.41699	no significant difference	grey
Glg1	0	4	1	2	0.0382031	0.0382835	1.41699	no significant difference	grey
Gnptg	1	4	1	2	0.0382031	0.0382835	1.41699	no significant difference	grey
Gsn	0	4	1	2	0.0382031	0.0382835	1.41699	no significant difference	grey
Hsd3b4	0	4	1	2	0.0382031	0.0382835	1.41699	no significant difference	grey
Il1a	0	4	1	2	0.0382031	0.0382835	1.41699	no significant difference	grey
Krt2	0	4	1	2	0.0382031	0.0382835	1.41699	no significant difference	grey
Krt31	0	4	1	2	0.0382031	0.0382835	1.41699	no significant difference	grey
Lrfn1	0	4	1	2	0.0382031	0.0382835	1.41699	no significant difference	grey
march7	0	4	1	2	0.0382031	0.0382835	1.41699	no significant difference	grey
Mif	0	4	1	2	0.0382031	0.0382835	1.41699	no significant difference	grey
Pfdn1	0	4	1	2	0.0382031	0.0382835	1.41699	no significant difference	grey
Ptprb	0	4	1	2	0.0382031	0.0382835	1.41699	no significant difference	grey
Rnf214	0	4	1	2	0.0382031	0.0382835	1.41699	no significant difference	grey
Rnh1	0	4	1	2	0.0382031	0.0382835	1.41699	no significant difference	grey
Spata5	0	4	1	2	0.0382031	0.0382835	1.41699	no significant difference	grey
Sqor	0	4	1	2	0.0382031	0.0382835	1.41699	no significant difference	grey
Stxbp2	1	4	1	2	0.0382031	0.0382835	1.41699	no significant difference	grey
Ttn	0	61	55	0.149378	0.0426894	0.043512	1.36139	no significant difference	grey
Anxa2	0	20	13	0.621488	0.0430004	0.0433315	1.3632	no significant difference	grey
Actbl2	0	49	85	-0.794681	0.0439841	0.0441297	1.35527	no significant difference	grey
Acta1	0	7	2	1.80735	0.0449575	0.0451049	1.34578	no significant difference	grey
Pdlim2	0	28	21	0.415037	0.0469862	0.0474501	1.32376	no significant difference	grey
Cnn3	0	2	10	-2.32193	0.047199	0.047132	1.32668	no significant difference	grey
Sf1	0	2	10	-2.32193	0.047199	0.047132	1.32668	no significant difference	grey
Set	0	3	12	-2	0.0481446	0.0480743	1.31809	no significant difference	grey
Glud1	0	21	42	-1	0.052111	0.0520871	1.28327	no significant difference	grey
Chmp4b	0	14	8	0.807355	0.0529842	0.0532761	1.27347	no significant difference	grey
Rpl13	0	75	121	-0.690045	0.0532756	0.0535853	1.27095	no significant difference	grey
Nup98	0	16	34	-1.08746	0.0536405	0.0535911	1.27091	no significant difference	grey
Ankrd24	0	1	5	-2.32193	0.0540262	0.0539654	1.26788	no significant difference	grey
Ap2b1	0	1	5	-2.32193	0.0540262	0.0539654	1.26788	no significant difference	grey
Arhgap21	0	1	5	-2.32193	0.0540262	0.0539654	1.26788	no significant difference	grey
Arhgef15	0	1	5	-2.32193	0.0540262	0.0539654	1.26788	no significant difference	grey
Cacna1f	0	1	5	-2.32193	0.0540262	0.0539654	1.26788	no significant difference	grey
Cobl	0	1	5	-2.32193	0.0540262	0.0539654	1.26788	no significant difference	grey
Col4a3	0	1	5	-2.32193	0.0540262	0.0539654	1.26788	no significant difference	grey
D1Pas1	0	1	5	-2.32193	0.0540262	0.0539654	1.26788	no significant difference	grey
Eif2s2	0	1	5	-2.32193	0.0540262	0.0539654	1.26788	no significant difference	grey
Gsdma3	0	1	5	-2.32193	0.0540262	0.0539654	1.26788	no significant difference	grey
Hnrnpul2	0	1	5	-2.32193	0.0540262	0.0539654	1.26788	no significant difference	grey
Khsrp	0	1	5	-2.32193	0.0540262	0.0539654	1.26788	no significant difference	grey
Kif14	0	1	5	-2.32193	0.0540262	0.0539654	1.26788	no significant difference	grey
Mios	0	1	5	-2.32193	0.0540262	0.0539654	1.26788	no significant difference	grey
Mta2	0	1	5	-2.32193	0.0540262	0.0539654	1.26788	no significant difference	grey
Nmt1	0	1	5	-2.32193	0.0540262	0.0539654	1.26788	no significant difference	grey
Nxt1	0	1	5	-2.32193	0.0540262	0.0539654	1.26788	no significant difference	grey
Phgdh	0	1	5	-2.32193	0.0540262	0.0539654	1.26788	no significant difference	grey
Ppfibp1	0	1	5	-2.32193	0.0540262	0.0539654	1.26788	no significant difference	grey
Ppp1r9b	0	1	5	-2.32193	0.0540262	0.0539654	1.26788	no significant difference	grey
Psmd3	0	1	5	-2.32193	0.0540262	0.0539654	1.26788	no significant difference	grey
Rbbp7	0	1	5	-2.32193	0.0540262	0.0539654	1.26788	no significant difference	grey
Rfc4	0	1	5	-2.32193	0.0540262	0.0539654	1.26788	no significant difference	grey
Spta1	0	1	5	-2.32193	0.0540262	0.0539654	1.26788	no significant difference	grey
Ssb	0	1	5	-2.32193	0.0540262	0.0539654	1.26788	no significant difference	grey
Stub1	0	1	5	-2.32193	0.0540262	0.0539654	1.26788	no significant difference	grey
Wdr72	0	1	5	-2.32193	0.0540262	0.0539654	1.26788	no significant difference	grey
Ywhaq	0	1	5	-2.32193	0.0540262	0.0539654	1.26788	no significant difference	grey
Rpl22	0	40	34	0.234465	0.0564886	0.0571931	1.24266	no significant difference	grey
Actr3	0	62	102	-0.718229	0.0567664	0.0569829	1.24426	no significant difference	grey
Rack1	0	10	24	-1.26303	0.0568573	0.0567804	1.2458	no significant difference	grey
Eno1	0	39	33	0.241008	0.0571267	0.0578223	1.2379	no significant difference	grey
Krt18	0	647	885	-0.451912	0.058755	0.0640329	1.1936	no significant difference	grey
G3bp2	0	9	22	-1.28951	0.0621623	0.0620729	1.2071	no significant difference	grey
Cct2	0	23	44	-0.93587	0.0647682	0.0647275	1.18891	no significant difference	grey
Cnbp	0	3	11	-1.87447	0.0707971	0.0706939	1.15062	no significant difference	grey
Agap2	0	2	9	-2.16993	0.0720749	0.071975	1.14282	no significant difference	grey
Edf1	0	2	9	-2.16993	0.0720749	0.071975	1.14282	no significant difference	grey
Snrpd3	0	11	6	0.874469	0.0728867	0.0731944	1.13552	no significant difference	grey
Flot1	1	7	18	-1.36257	0.0742178	0.0741036	1.13016	no significant difference	grey
Arpc5	0	17	34	-1	0.0759994	0.0759064	1.11972	no significant difference	grey
Rpl4	0	23	43	-0.902703	0.0784479	0.0783757	1.10582	no significant difference	grey
Rhoa	0	6	2	1.58496	0.0812655	0.0814758	1.08897	no significant difference	grey
Lgals3	0	15	10	0.584963	0.0829477	0.0833754	1.07896	no significant difference	grey
Rps8	0	25	20	0.321928	0.0838106	0.0844453	1.07342	no significant difference	grey
Tubb5	0	78	78	0	0.0845027	0.0860609	1.06519	no significant difference	grey
Actr1a	0	3	1	1.58496	0.0864159	0.0865444	1.06276	no significant difference	grey
Agpat1	0	3	1	1.58496	0.0864159	0.0865444	1.06276	no significant difference	grey
Ankrd17	0	3	1	1.58496	0.0864159	0.0865444	1.06276	no significant difference	grey
Aqp1	0	3	1	1.58496	0.0864159	0.0865444	1.06276	no significant difference	grey
Bpnt1	0	3	1	1.58496	0.0864159	0.0865444	1.06276	no significant difference	grey
Cox6a2	0	3	1	1.58496	0.0864159	0.0865444	1.06276	no significant difference	grey
Dhx30	0	3	1	1.58496	0.0864159	0.0865444	1.06276	no significant difference	grey
Egfr	0	3	1	1.58496	0.0864159	0.0865444	1.06276	no significant difference	grey
Eif4e2	0	3	1	1.58496	0.0864159	0.0865444	1.06276	no significant difference	grey
Gna13	0	3	1	1.58496	0.0864159	0.0865444	1.06276	no significant difference	grey
Hspg2	0	3	1	1.58496	0.0864159	0.0865444	1.06276	no significant difference	grey
Myo1a	0	3	1	1.58496	0.0864159	0.0865444	1.06276	no significant difference	grey
Myof	0	3	1	1.58496	0.0864159	0.0865444	1.06276	no significant difference	grey
Nsd1	0	3	1	1.58496	0.0864159	0.0865444	1.06276	no significant difference	grey
Nup133	0	3	1	1.58496	0.0864159	0.0865444	1.06276	no significant difference	grey
Ogfr	0	3	1	1.58496	0.0864159	0.0865444	1.06276	no significant difference	grey
Oscp1	0	3	1	1.58496	0.0864159	0.0865444	1.06276	no significant difference	grey
Pabpn1l	0	3	1	1.58496	0.0864159	0.0865444	1.06276	no significant difference	grey
Pdha1	0	3	1	1.58496	0.0864159	0.0865444	1.06276	no significant difference	grey
Pkd1l2	0	3	1	1.58496	0.0864159	0.0865444	1.06276	no significant difference	grey
Podxl	0	3	1	1.58496	0.0864159	0.0865444	1.06276	no significant difference	grey
Rfc2	0	3	1	1.58496	0.0864159	0.0865444	1.06276	no significant difference	grey
Rnf13	1	3	1	1.58496	0.0864159	0.0865444	1.06276	no significant difference	grey
S100a16	0	3	1	1.58496	0.0864159	0.0865444	1.06276	no significant difference	grey
Serpina1f	0	3	1	1.58496	0.0864159	0.0865444	1.06276	no significant difference	grey
Srp14	0	3	1	1.58496	0.0864159	0.0865444	1.06276	no significant difference	grey
Tcte1	0	3	1	1.58496	0.0864159	0.0865444	1.06276	no significant difference	grey
Timeless	0	3	1	1.58496	0.0864159	0.0865444	1.06276	no significant difference	grey
Tmed10	0	3	1	1.58496	0.0864159	0.0865444	1.06276	no significant difference	grey
Tsen34	0	3	1	1.58496	0.0864159	0.0865444	1.06276	no significant difference	grey
Pdap1	0	5	14	-1.48543	0.0881355	0.0880002	1.05552	no significant difference	grey
Rai14	0	5	14	-1.48543	0.0881355	0.0880002	1.05552	no significant difference	grey
Mfge8	0	38	34	0.160465	0.0895499	0.0904633	1.04353	no significant difference	grey
G3bp1	0	8	19	-1.24793	0.0898409	0.0896989	1.04721	no significant difference	grey
Rpl7	0	15	30	-1	0.092355	0.092219	1.03518	no significant difference	grey
Chchd1	0	7	3	1.22239	0.0931101	0.0933725	1.02978	no significant difference	grey
Htra1	0	7	3	1.22239	0.0931101	0.0933725	1.02978	no significant difference	grey
Psmd2	0	7	3	1.22239	0.0931101	0.0933725	1.02978	no significant difference	grey
Rp1	0	7	3	1.22239	0.0931101	0.0933725	1.02978	no significant difference	grey
Capza2	0	27	48	-0.830075	0.0931733	0.0930843	1.03112	no significant difference	grey
Ybx3	0	27	48	-0.830075	0.0931733	0.0930843	1.03112	no significant difference	grey
Hnrnpa0	0	17	33	-0.956931	0.0937279	0.0935949	1.02875	no significant difference	grey
Eef1b	0	4	12	-1.58496	0.0955291	0.0953865	1.02051	no significant difference	grey
Plekhg3	0	4	12	-1.58496	0.0955291	0.0953865	1.02051	no significant difference	grey
Wdr1	0	4	12	-1.58496	0.0955291	0.0953865	1.02051	no significant difference	grey
Arhgap23	0	1	4	-2	0.0968502	0.0967555	1.01432	no significant difference	grey
Arhgap32	0	1	4	-2	0.0968502	0.0967555	1.01432	no significant difference	grey
Camta2	0	1	4	-2	0.0968502	0.0967555	1.01432	no significant difference	grey
Cep170	0	1	4	-2	0.0968502	0.0967555	1.01432	no significant difference	grey
Chga	0	1	4	-2	0.0968502	0.0967555	1.01432	no significant difference	grey
Cisd3	0	1	4	-2	0.0968502	0.0967555	1.01432	no significant difference	grey
Copg2	0	1	4	-2	0.0968502	0.0967555	1.01432	no significant difference	grey
Dbi	0	1	4	-2	0.0968502	0.0967555	1.01432	no significant difference	grey
Dlat	0	1	4	-2	0.0968502	0.0967555	1.01432	no significant difference	grey
Gsto2	0	1	4	-2	0.0968502	0.0967555	1.01432	no significant difference	grey
Heatr5a	0	1	4	-2	0.0968502	0.0967555	1.01432	no significant difference	grey
Hook3	0	1	4	-2	0.0968502	0.0967555	1.01432	no significant difference	grey
Kiaa1551	0	1	4	-2	0.0968502	0.0967555	1.01432	no significant difference	grey
Kif23	0	1	4	-2	0.0968502	0.0967555	1.01432	no significant difference	grey
Kif5a	0	1	4	-2	0.0968502	0.0967555	1.01432	no significant difference	grey
Krt17	0	1	4	-2	0.0968502	0.0967555	1.01432	no significant difference	grey
Lrrfip1	0	1	4	-2	0.0968502	0.0967555	1.01432	no significant difference	grey
Lsg1	0	1	4	-2	0.0968502	0.0967555	1.01432	no significant difference	grey
Manf	1	1	4	-2	0.0968502	0.0967555	1.01432	no significant difference	grey
Map7	0	1	4	-2	0.0968502	0.0967555	1.01432	no significant difference	grey
Nap1l4	0	1	4	-2	0.0968502	0.0967555	1.01432	no significant difference	grey
Nup188	0	1	4	-2	0.0968502	0.0967555	1.01432	no significant difference	grey
Nup43	0	1	4	-2	0.0968502	0.0967555	1.01432	no significant difference	grey
Orc2	0	1	4	-2	0.0968502	0.0967555	1.01432	no significant difference	grey
Plrg1	0	1	4	-2	0.0968502	0.0967555	1.01432	no significant difference	grey
Prag1	0	1	4	-2	0.0968502	0.0967555	1.01432	no significant difference	grey
Psma3	0	1	4	-2	0.0968502	0.0967555	1.01432	no significant difference	grey
Ryr2	0	1	4	-2	0.0968502	0.0967555	1.01432	no significant difference	grey
Sap30bp	0	1	4	-2	0.0968502	0.0967555	1.01432	no significant difference	grey
Shroom3	0	1	4	-2	0.0968502	0.0967555	1.01432	no significant difference	grey
Sipa1l3	0	1	4	-2	0.0968502	0.0967555	1.01432	no significant difference	grey
Tax1bp1	0	1	4	-2	0.0968502	0.0967555	1.01432	no significant difference	grey
Timm13	0	1	4	-2	0.0968502	0.0967555	1.01432	no significant difference	grey
Tnks1bp1	0	1	4	-2	0.0968502	0.0967555	1.01432	no significant difference	grey
Trmu	0	1	4	-2	0.0968502	0.0967555	1.01432	no significant difference	grey
Ubl4a	0	1	4	-2	0.0968502	0.0967555	1.01432	no significant difference	grey
Xylt1	0	1	4	-2	0.0968502	0.0967555	1.01432	no significant difference	grey
Rpl36a	0	31	27	0.199309	0.0997635	0.100599	0.997407	no significant difference	grey
Hba	0	8	4	1	0.101389	0.101697	0.99269	no significant difference	grey
Phb	0	8	4	1	0.101389	0.101697	0.99269	no significant difference	grey
Rbmxl1	0	14	28	-1	0.102013	0.101854	0.992023	no significant difference	grey
Hdgf	0	3	10	-1.73697	0.102704	0.102558	0.98903	no significant difference	grey
Khdrbs1	0	3	10	-1.73697	0.102704	0.102558	0.98903	no significant difference	grey
Psmd7	0	3	10	-1.73697	0.102704	0.102558	0.98903	no significant difference	grey
Rpl7a	0	88	91	-0.048363	0.103923	0.105846	0.975326	no significant difference	grey
Tuba1b	0	88	91	-0.048363	0.103923	0.105846	0.975326	no significant difference	grey
Hist1h3a	0	20	37	-0.887525	0.104063	0.103916	0.983319	no significant difference	grey
Rps13	0	26	22	0.241008	0.107085	0.107849	0.967182	no significant difference	grey
Eif3i	0	6	15	-1.32193	0.109241	0.109069	0.962297	no significant difference	grey
Lamtor3	0	1	6	-2.58496	0.110095	0.109966	0.958743	no significant difference	grey
Rps18	0	47	45	0.0627358	0.110731	0.11195	0.950977	no significant difference	grey
Dynll1	0	23	19	0.275634	0.111203	0.111917	0.951103	no significant difference	grey
Phf5a	0	10	6	0.736966	0.111319	0.111707	0.951919	no significant difference	grey
Pgam5	0	25	44	-0.815575	0.111691	0.111544	0.952556	no significant difference	grey
Dync2h1	0	11	7	0.652077	0.114147	0.11457	0.940928	no significant difference	grey
Rpl31	0	11	7	0.652077	0.114147	0.11457	0.940928	no significant difference	grey
Tubb4b	0	11	7	0.652077	0.114147	0.11457	0.940928	no significant difference	grey
Rps15a	0	13	9	0.530515	0.117184	0.11767	0.929333	no significant difference	grey
S100a11	0	16	12	0.415037	0.117763	0.118331	0.926902	no significant difference	grey
Eef2	0	15	11	0.447459	0.117946	0.118488	0.926327	no significant difference	grey
Atp5po	0	10	21	-1.07039	0.12235	0.122147	0.913118	no significant difference	grey
Myh9	0	53	83	-0.647119	0.125546	0.12551	0.90132	no significant difference	grey
Fau	0	29	26	0.157541	0.128082	0.129002	0.889403	no significant difference	grey
Btf3	0	7	16	-1.19265	0.130532	0.130322	0.884981	no significant difference	grey
Cfl1	0	27	24	0.169925	0.132638	0.133529	0.874425	no significant difference	grey
Rpl9	0	4	11	-1.45943	0.133092	0.132898	0.876482	no significant difference	grey
Chtop	0	9	19	-1.078	0.136067	0.135841	0.866971	no significant difference	grey
Atp6v1b2	0	19	34	-0.839535	0.137927	0.137694	0.861084	no significant difference	grey
Flnc	0	28	47	-0.747234	0.138895	0.138684	0.857973	no significant difference	grey
Fkbp4	0	5	2	1.32193	0.142862	0.143142	0.844232	no significant difference	grey
Nfkb2	0	5	2	1.32193	0.142862	0.143142	0.844232	no significant difference	grey
Pfdn2	0	5	2	1.32193	0.142862	0.143142	0.844232	no significant difference	grey
Psma7	0	5	2	1.32193	0.142862	0.143142	0.844232	no significant difference	grey
Hist1h4a	0	42	41	0.0347654	0.144037	0.145323	0.837665	no significant difference	grey
Ppp1ca	0	31	51	-0.718229	0.14484	0.144622	0.839765	no significant difference	grey
Atp6v0d1	1	3	9	-1.58496	0.146702	0.146504	0.83415	no significant difference	grey
Eif4h	0	3	9	-1.58496	0.146702	0.146504	0.83415	no significant difference	grey
Fam83h	0	3	9	-1.58496	0.146702	0.146504	0.83415	no significant difference	grey
Pkp1	0	3	9	-1.58496	0.146702	0.146504	0.83415	no significant difference	grey
Rtcb	0	3	9	-1.58496	0.146702	0.146504	0.83415	no significant difference	grey
Actr2	0	39	62	-0.668794	0.150492	0.15029	0.823069	no significant difference	grey
Gnas	0	19	16	0.247928	0.151511	0.152258	0.817421	no significant difference	grey
Rae1	0	8	17	-1.08746	0.151749	0.1515	0.819589	no significant difference	grey
Ube3a	0	6	3	1	0.153881	0.154218	0.811866	no significant difference	grey
Rps28	0	14	26	-0.893085	0.15513	0.154857	0.81007	no significant difference	grey
Eif6	0	16	13	0.29956	0.158221	0.158899	0.798879	no significant difference	grey
Cstb	0	7	4	0.807355	0.160275	0.16066	0.794091	no significant difference	grey
Fmr1	0	7	4	0.807355	0.160275	0.16066	0.794091	no significant difference	grey
Gnb1	0	71	75	-0.0790716	0.160285	0.162278	0.789741	no significant difference	grey
Lasp1	0	2	7	-1.80735	0.160885	0.16069	0.794011	no significant difference	grey
Pdlim7	0	2	7	-1.80735	0.160885	0.16069	0.794011	no significant difference	grey
Ruvbl1	0	2	7	-1.80735	0.160885	0.16069	0.794011	no significant difference	grey
Setx	0	5	12	-1.26303	0.16258	0.162338	0.78958	no significant difference	grey
Jup	0	27	25	0.111031	0.16336	0.164355	0.784216	no significant difference	grey
Vcp	0	13	10	0.378512	0.163751	0.164349	0.784233	no significant difference	grey
Nup58	0	8	5	0.678072	0.163868	0.164296	0.784374	no significant difference	grey
Gng12	0	9	6	0.584963	0.165653	0.166121	0.779576	no significant difference	grey
Psmd1	0	10	7	0.514573	0.166222	0.166726	0.777998	no significant difference	grey
Rpl3	0	31	50	-0.68966	0.167198	0.166912	0.777511	no significant difference	grey
Rps3a	0	52	79	-0.603341	0.169953	0.169741	0.770214	no significant difference	grey
Mfsd6	0	1	5	-2.32193	0.173472	0.173293	0.761218	no significant difference	grey
Snrpd2	0	1	5	-2.32193	0.173472	0.173293	0.761218	no significant difference	grey
Cdk14	0	1	3	-1.58496	0.173615	0.173478	0.760756	no significant difference	grey
Csnk2a1	0	1	3	-1.58496	0.173615	0.173478	0.760756	no significant difference	grey
Dctn3	0	1	3	-1.58496	0.173615	0.173478	0.760756	no significant difference	grey
Ddx25	0	1	3	-1.58496	0.173615	0.173478	0.760756	no significant difference	grey
Ddx6	0	1	3	-1.58496	0.173615	0.173478	0.760756	no significant difference	grey
Dhx8	0	1	3	-1.58496	0.173615	0.173478	0.760756	no significant difference	grey
Dnpep	0	1	3	-1.58496	0.173615	0.173478	0.760756	no significant difference	grey
Eif5a	1	1	3	-1.58496	0.173615	0.173478	0.760756	no significant difference	grey
Fen1	0	1	3	-1.58496	0.173615	0.173478	0.760756	no significant difference	grey
Fgfr1	0	1	3	-1.58496	0.173615	0.173478	0.760756	no significant difference	grey
Gatad2b	0	1	3	-1.58496	0.173615	0.173478	0.760756	no significant difference	grey
Gpr18	0	1	3	-1.58496	0.173615	0.173478	0.760756	no significant difference	grey
Hira	0	1	3	-1.58496	0.173615	0.173478	0.760756	no significant difference	grey
Hmga1	0	1	3	-1.58496	0.173615	0.173478	0.760756	no significant difference	grey
Hnrnpll	0	1	3	-1.58496	0.173615	0.173478	0.760756	no significant difference	grey
Hp1bp3	0	1	3	-1.58496	0.173615	0.173478	0.760756	no significant difference	grey
Hps6	0	1	3	-1.58496	0.173615	0.173478	0.760756	no significant difference	grey
Lix1l	0	1	3	-1.58496	0.173615	0.173478	0.760756	no significant difference	grey
Ltbr	0	1	3	-1.58496	0.173615	0.173478	0.760756	no significant difference	grey
Mrpl12	0	1	3	-1.58496	0.173615	0.173478	0.760756	no significant difference	grey
Mrpl33	0	1	3	-1.58496	0.173615	0.173478	0.760756	no significant difference	grey
Mtx2	0	1	3	-1.58496	0.173615	0.173478	0.760756	no significant difference	grey
Ncf2	0	1	3	-1.58496	0.173615	0.173478	0.760756	no significant difference	grey
Nptx2	0	1	3	-1.58496	0.173615	0.173478	0.760756	no significant difference	grey
Nudt21	0	1	3	-1.58496	0.173615	0.173478	0.760756	no significant difference	grey
Pcnt	0	1	3	-1.58496	0.173615	0.173478	0.760756	no significant difference	grey
Prdm11	0	1	3	-1.58496	0.173615	0.173478	0.760756	no significant difference	grey
Prkd1	0	1	3	-1.58496	0.173615	0.173478	0.760756	no significant difference	grey
Prpf6	0	1	3	-1.58496	0.173615	0.173478	0.760756	no significant difference	grey
Rpl15	0	1	3	-1.58496	0.173615	0.173478	0.760756	no significant difference	grey
sept1	0	1	3	-1.58496	0.173615	0.173478	0.760756	no significant difference	grey
Sipa1l1	0	1	3	-1.58496	0.173615	0.173478	0.760756	no significant difference	grey
Slfn8	0	1	3	-1.58496	0.173615	0.173478	0.760756	no significant difference	grey
Snrpe	0	1	3	-1.58496	0.173615	0.173478	0.760756	no significant difference	grey
Snu13	0	1	3	-1.58496	0.173615	0.173478	0.760756	no significant difference	grey
Stk38	0	1	3	-1.58496	0.173615	0.173478	0.760756	no significant difference	grey
Tk1	0	1	3	-1.58496	0.173615	0.173478	0.760756	no significant difference	grey
Vbp1	0	1	3	-1.58496	0.173615	0.173478	0.760756	no significant difference	grey
Zranb2	0	1	3	-1.58496	0.173615	0.173478	0.760756	no significant difference	grey
Pcbp2	0	4	10	-1.32193	0.182471	0.182219	0.739407	no significant difference	grey
Ran	0	6	13	-1.11548	0.190868	0.190578	0.719928	no significant difference	grey
Syne1	0	12	22	-0.874469	0.191445	0.191106	0.718726	no significant difference	grey
Rps10	0	31	49	-0.660514	0.191942	0.19158	0.71765	no significant difference	grey
Impdh2	0	10	19	-0.925999	0.193303	0.192973	0.714504	no significant difference	grey
Snrpd1	0	8	16	-1	0.193541	0.193227	0.713933	no significant difference	grey
Ahcy	0	2	1	1	0.195468	0.19565	0.708521	no significant difference	grey
Anxa3	0	2	1	1	0.195468	0.19565	0.708521	no significant difference	grey
Anxa6	0	2	1	1	0.195468	0.19565	0.708521	no significant difference	grey
Arsb	1	2	1	1	0.195468	0.19565	0.708521	no significant difference	grey
Astl	0	2	1	1	0.195468	0.19565	0.708521	no significant difference	grey
Ccdc124	0	2	1	1	0.195468	0.19565	0.708521	no significant difference	grey
Cdv3	0	2	1	1	0.195468	0.19565	0.708521	no significant difference	grey
Ctsa	1	2	1	1	0.195468	0.19565	0.708521	no significant difference	grey
Dhps	0	2	1	1	0.195468	0.19565	0.708521	no significant difference	grey
Efcab14	0	2	1	1	0.195468	0.19565	0.708521	no significant difference	grey
Exosc2	0	2	1	1	0.195468	0.19565	0.708521	no significant difference	grey
Gnai3	0	2	1	1	0.195468	0.19565	0.708521	no significant difference	grey
Gprc5a	0	2	1	1	0.195468	0.19565	0.708521	no significant difference	grey
Krt82	0	2	1	1	0.195468	0.19565	0.708521	no significant difference	grey
Myg1	0	2	1	1	0.195468	0.19565	0.708521	no significant difference	grey
Mypn	0	2	1	1	0.195468	0.19565	0.708521	no significant difference	grey
Ncoa3	0	2	1	1	0.195468	0.19565	0.708521	no significant difference	grey
Ndufa4	0	2	1	1	0.195468	0.19565	0.708521	no significant difference	grey
Nenf	0	2	1	1	0.195468	0.19565	0.708521	no significant difference	grey
Parp12	0	2	1	1	0.195468	0.19565	0.708521	no significant difference	grey
Pcnp	0	2	1	1	0.195468	0.19565	0.708521	no significant difference	grey
Pfdn6	0	2	1	1	0.195468	0.19565	0.708521	no significant difference	grey
Piezo1	0	2	1	1	0.195468	0.19565	0.708521	no significant difference	grey
Pld3	1	2	1	1	0.195468	0.19565	0.708521	no significant difference	grey
Ppid	0	2	1	1	0.195468	0.19565	0.708521	no significant difference	grey
Prph	0	2	1	1	0.195468	0.19565	0.708521	no significant difference	grey
Psmc3	0	2	1	1	0.195468	0.19565	0.708521	no significant difference	grey
Psme1	0	2	1	1	0.195468	0.19565	0.708521	no significant difference	grey
Ptprk	0	2	1	1	0.195468	0.19565	0.708521	no significant difference	grey
Rbpms	0	2	1	1	0.195468	0.19565	0.708521	no significant difference	grey
Srpk3	0	2	1	1	0.195468	0.19565	0.708521	no significant difference	grey
Tmem9	1	2	1	1	0.195468	0.19565	0.708521	no significant difference	grey
Tsg101	0	2	1	1	0.195468	0.19565	0.708521	no significant difference	grey
Uba1y	0	2	1	1	0.195468	0.19565	0.708521	no significant difference	grey
Rps11	0	53	79	-0.57586	0.19708	0.196761	0.706062	no significant difference	grey
Rps3	0	56	83	-0.567685	0.198599	0.198285	0.702709	no significant difference	grey
Msn	0	17	15	0.180572	0.200755	0.201555	0.695606	no significant difference	grey
Misp	0	51	76	-0.575502	0.203036	0.202685	0.693178	no significant difference	grey
Nup93	0	15	26	-0.793549	0.204977	0.204597	0.6891	no significant difference	grey
Hnrnpc	0	30	47	-0.647698	0.20838	0.207967	0.682005	no significant difference	grey
Bag2	0	15	13	0.206451	0.209284	0.210035	0.677708	no significant difference	grey
Kpnb1	0	5	11	-1.1375	0.215729	0.215423	0.666707	no significant difference	grey
Ywhae	0	5	11	-1.1375	0.215729	0.215423	0.666707	no significant difference	grey
Rpl18	0	13	11	0.241008	0.218076	0.218773	0.660007	no significant difference	grey
Hmgb1	0	34	52	-0.612977	0.222555	0.222099	0.653453	no significant difference	grey
Atp11a	0	11	9	0.289507	0.226955	0.227591	0.642844	no significant difference	grey
Capn5	0	11	9	0.289507	0.226955	0.227591	0.642844	no significant difference	grey
Fxr1	0	11	9	0.289507	0.226955	0.227591	0.642844	no significant difference	grey
Ist1	0	3	1	1.58496	0.231054	0.231327	0.635774	no significant difference	grey
Rprd2	0	3	1	1.58496	0.231054	0.231327	0.635774	no significant difference	grey
Rpl28	0	27	42	-0.63743	0.233686	0.233202	0.632267	no significant difference	grey
Cfap54	0	9	7	0.36257	0.235512	0.236081	0.626939	no significant difference	grey
Asb7	0	4	2	1	0.24238	0.242721	0.614893	no significant difference	grey
Krt33b	0	4	2	1	0.24238	0.242721	0.614893	no significant difference	grey
Prdx3	0	4	2	1	0.24238	0.242721	0.614893	no significant difference	grey
Arhgdia	0	7	5	0.485427	0.242717	0.243208	0.614022	no significant difference	grey
Clic1	0	7	5	0.485427	0.242717	0.243208	0.614022	no significant difference	grey
Paics	0	7	5	0.485427	0.242717	0.243208	0.614022	no significant difference	grey
Slc25a5	0	8	15	-0.906891	0.243487	0.243103	0.61421	no significant difference	grey
Hsp90ab1	0	44	47	-0.0951572	0.244443	0.246077	0.60893	no significant difference	grey
Gnai2	0	6	4	0.584963	0.245038	0.245485	0.609974	no significant difference	grey
Hist1h1c	0	6	4	0.584963	0.245038	0.245485	0.609974	no significant difference	grey
Psma6	0	6	4	0.584963	0.245038	0.245485	0.609974	no significant difference	grey
Tprn	0	6	4	0.584963	0.245038	0.245485	0.609974	no significant difference	grey
Txn	0	6	4	0.584963	0.245038	0.245485	0.609974	no significant difference	grey
Myl12b	0	5	3	0.736966	0.245522	0.245919	0.609207	no significant difference	grey
Prdx4	0	5	3	0.736966	0.245522	0.245919	0.609207	no significant difference	grey
Sarnp	0	4	9	-1.16993	0.245699	0.245383	0.610155	no significant difference	grey
Hint1	0	6	12	-1	0.246584	0.246227	0.608663	no significant difference	grey
Krt19	0	639	777	-0.282099	0.248746	0.260593	0.584038	no significant difference	grey
Rpl27a	0	16	15	0.0931094	0.257159	0.258015	0.588355	no significant difference	grey
Rpl35a	0	16	15	0.0931094	0.257159	0.258015	0.588355	no significant difference	grey
Nap1l1	0	21	33	-0.652077	0.25868	0.258155	0.588119	no significant difference	grey
Alyref	0	11	19	-0.788496	0.260027	0.259581	0.585727	no significant difference	grey
Cyp2a4	0	1	4	-2	0.268146	0.267916	0.572001	no significant difference	grey
Arpc4	0	30	45	-0.584963	0.269069	0.268478	0.571092	no significant difference	grey
Eef1g	0	14	23	-0.716207	0.27075	0.270254	0.568229	no significant difference	grey
Arpc2	0	85	118	-0.473252	0.274129	0.273514	0.56302	no significant difference	grey
Eif2s3x	0	7	13	-0.893085	0.275231	0.274824	0.560945	no significant difference	grey
Nup62	0	7	13	-0.893085	0.275231	0.274824	0.560945	no significant difference	grey
Ppp1r12a	0	25	38	-0.604071	0.2763	0.275711	0.559547	no significant difference	grey
Rplp0	0	12	20	-0.736966	0.280575	0.280085	0.55271	no significant difference	grey
Hnrnpm	0	5	10	-1	0.281231	0.28086	0.55151	no significant difference	grey
B4galnt4	0	3	7	-1.22239	0.282975	0.282659	0.548738	no significant difference	grey
Thrap3	0	3	7	-1.22239	0.282975	0.282659	0.548738	no significant difference	grey
Prdx1	0	25	26	-0.0565835	0.289861	0.29104	0.536047	no significant difference	grey
Rps7	0	52	58	-0.157541	0.290027	0.291913	0.534746	no significant difference	grey
Hnrnpl	0	10	17	-0.765535	0.290959	0.290482	0.53688	no significant difference	grey
Ldha	0	10	17	-0.765535	0.290959	0.290482	0.53688	no significant difference	grey
Dlst	0	11	10	0.137504	0.295034	0.295745	0.529082	no significant difference	grey
Mrps36	0	11	10	0.137504	0.295034	0.295745	0.529082	no significant difference	grey
Phb2	0	11	10	0.137504	0.295034	0.295745	0.529082	no significant difference	grey
Vim	0	1422	1761	-0.308473	0.298583	0.319667	0.495303	no significant difference	grey
Nes	0	115	156	-0.439912	0.298823	0.298103	0.525634	no significant difference	grey
Rps14	0	27	40	-0.567041	0.302044	0.301379	0.520887	no significant difference	grey
Lin7c	0	10	9	0.152003	0.30395	0.304628	0.51623	no significant difference	grey
Prdx2	0	17	17	0	0.304637	0.305576	0.514881	no significant difference	grey
Rps24	0	17	17	0	0.304637	0.305576	0.514881	no significant difference	grey
Actg2	0	1	2	-1	0.311219	0.311044	0.507179	no significant difference	grey
Actr3b	0	1	2	-1	0.311219	0.311044	0.507179	no significant difference	grey
Arhgef40	0	1	2	-1	0.311219	0.311044	0.507179	no significant difference	grey
Bfsp1	0	1	2	-1	0.311219	0.311044	0.507179	no significant difference	grey
Bhlhe22	0	1	2	-1	0.311219	0.311044	0.507179	no significant difference	grey
Bsn	0	1	2	-1	0.311219	0.311044	0.507179	no significant difference	grey
Colgalt1	0	1	2	-1	0.311219	0.311044	0.507179	no significant difference	grey
Csnk2b	0	1	2	-1	0.311219	0.311044	0.507179	no significant difference	grey
Ctbp1	0	1	2	-1	0.311219	0.311044	0.507179	no significant difference	grey
Dsg3	0	1	2	-1	0.311219	0.311044	0.507179	no significant difference	grey
Echs1	0	1	2	-1	0.311219	0.311044	0.507179	no significant difference	grey
Eif3c	0	1	2	-1	0.311219	0.311044	0.507179	no significant difference	grey
Eif3m	0	1	2	-1	0.311219	0.311044	0.507179	no significant difference	grey
Eif4e	0	1	2	-1	0.311219	0.311044	0.507179	no significant difference	grey
Ern1	0	1	2	-1	0.311219	0.311044	0.507179	no significant difference	grey
Ezr	0	1	2	-1	0.311219	0.311044	0.507179	no significant difference	grey
Fgfr1op	0	1	2	-1	0.311219	0.311044	0.507179	no significant difference	grey
Fmnl1	0	1	2	-1	0.311219	0.311044	0.507179	no significant difference	grey
Hadh	0	1	2	-1	0.311219	0.311044	0.507179	no significant difference	grey
Has1	0	1	2	-1	0.311219	0.311044	0.507179	no significant difference	grey
Klhl28	0	1	2	-1	0.311219	0.311044	0.507179	no significant difference	grey
Lbr	0	1	2	-1	0.311219	0.311044	0.507179	no significant difference	grey
Med21	0	1	2	-1	0.311219	0.311044	0.507179	no significant difference	grey
Mitf	0	1	2	-1	0.311219	0.311044	0.507179	no significant difference	grey
Mrnip	0	1	2	-1	0.311219	0.311044	0.507179	no significant difference	grey
Mthfd2	0	1	2	-1	0.311219	0.311044	0.507179	no significant difference	grey
Myorg	0	1	2	-1	0.311219	0.311044	0.507179	no significant difference	grey
Naa10	0	1	2	-1	0.311219	0.311044	0.507179	no significant difference	grey
Ndufb5	0	1	2	-1	0.311219	0.311044	0.507179	no significant difference	grey
Nexn	0	1	2	-1	0.311219	0.311044	0.507179	no significant difference	grey
Nup54	0	1	2	-1	0.311219	0.311044	0.507179	no significant difference	grey
Olfm3	0	1	2	-1	0.311219	0.311044	0.507179	no significant difference	grey
Pacsin3	0	1	2	-1	0.311219	0.311044	0.507179	no significant difference	grey
Parpbp	0	1	2	-1	0.311219	0.311044	0.507179	no significant difference	grey
Prdx5	0	1	2	-1	0.311219	0.311044	0.507179	no significant difference	grey
Prmt1	0	1	2	-1	0.311219	0.311044	0.507179	no significant difference	grey
Psmc2	0	1	2	-1	0.311219	0.311044	0.507179	no significant difference	grey
Rnf40	0	1	2	-1	0.311219	0.311044	0.507179	no significant difference	grey
Ruvbl2	0	1	2	-1	0.311219	0.311044	0.507179	no significant difference	grey
Skt	0	1	2	-1	0.311219	0.311044	0.507179	no significant difference	grey
Tmpo	0	1	2	-1	0.311219	0.311044	0.507179	no significant difference	grey
Trir	0	1	2	-1	0.311219	0.311044	0.507179	no significant difference	grey
Trmt112	0	1	2	-1	0.311219	0.311044	0.507179	no significant difference	grey
Ttc7b	0	1	2	-1	0.311219	0.311044	0.507179	no significant difference	grey
Ubap2l	0	1	2	-1	0.311219	0.311044	0.507179	no significant difference	grey
Ube2n	0	1	2	-1	0.311219	0.311044	0.507179	no significant difference	grey
Ubtfl1	0	1	2	-1	0.311219	0.311044	0.507179	no significant difference	grey
Wasl	0	1	2	-1	0.311219	0.311044	0.507179	no significant difference	grey
Wdpcp	0	1	2	-1	0.311219	0.311044	0.507179	no significant difference	grey
Zc3h11a	0	1	2	-1	0.311219	0.311044	0.507179	no significant difference	grey
Zc3hav1	0	1	2	-1	0.311219	0.311044	0.507179	no significant difference	grey
Znf207	0	1	2	-1	0.311219	0.311044	0.507179	no significant difference	grey
Znf706	0	1	2	-1	0.311219	0.311044	0.507179	no significant difference	grey
Zzef1	0	1	2	-1	0.311219	0.311044	0.507179	no significant difference	grey
Atad3	0	6	11	-0.874469	0.313169	0.312747	0.504807	no significant difference	grey
Hist2h2aa1	0	6	11	-0.874469	0.313169	0.312747	0.504807	no significant difference	grey
Psma1	0	9	8	0.169925	0.313463	0.314106	0.502924	no significant difference	grey
Ctnnd1	0	16	16	0	0.313563	0.314475	0.502415	no significant difference	grey
Krt1	0	16	16	0	0.313563	0.314475	0.502415	no significant difference	grey
Fth1	1	22	23	-0.0641303	0.313618	0.314725	0.502068	no significant difference	grey
Cct6a	0	21	22	-0.0671142	0.322273	0.323355	0.49032	no significant difference	grey
Farp1	0	8	7	0.192645	0.323672	0.324277	0.489084	no significant difference	grey
Map3k19	0	8	7	0.192645	0.323672	0.324277	0.489084	no significant difference	grey
Fam98a	0	4	8	-1	0.324165	0.323789	0.489737	no significant difference	grey
Fus	0	4	8	-1	0.324165	0.323789	0.489737	no significant difference	grey
Synm	0	4	8	-1	0.324165	0.323789	0.489737	no significant difference	grey
Rpl10	0	20	30	-0.584963	0.325406	0.324748	0.488454	no significant difference	grey
Rplp2	0	32	46	-0.523562	0.326634	0.32587	0.486956	no significant difference	grey
Atxn2l	0	12	19	-0.662965	0.333787	0.333223	0.477265	no significant difference	grey
Krt23	0	7	6	0.222392	0.334708	0.335273	0.474601	no significant difference	grey
Hist1h2ak	0	45	51	-0.180572	0.335062	0.336796	0.472633	no significant difference	grey
Gapdh	0	33	47	-0.510195	0.338191	0.337389	0.47187	no significant difference	grey
Pkm	0	19	20	-0.0740006	0.340893	0.341921	0.466074	no significant difference	grey
Arpc1b	0	94	111	-0.239827	0.342386	0.345141	0.462003	no significant difference	grey
Rps16	0	43	60	-0.480626	0.344022	0.343137	0.464533	no significant difference	grey
Slc9a3r1	0	6	5	0.263034	0.346754	0.347275	0.459326	no significant difference	grey
Cct8	0	28	40	-0.514573	0.352769	0.351972	0.453492	no significant difference	grey
Rps29	0	13	20	-0.621488	0.353644	0.353037	0.45218	no significant difference	grey
Gnb2	0	28	31	-0.146841	0.35382	0.355121	0.449624	no significant difference	grey
Ppia	0	25	36	-0.526069	0.354055	0.353285	0.451875	no significant difference	grey
Cryab	0	12	12	0	0.355196	0.355985	0.448568	no significant difference	grey
Hist1h1d	0	121	145	-0.261046	0.359232	0.362431	0.440775	no significant difference	grey
Cplane2	0	5	9	-0.847997	0.359508	0.359079	0.44481	no significant difference	grey
Csnk1a1	0	5	9	-0.847997	0.359508	0.359079	0.44481	no significant difference	grey
Cycs	0	5	9	-0.847997	0.359508	0.359079	0.44481	no significant difference	grey
Kars	0	5	9	-0.847997	0.359508	0.359079	0.44481	no significant difference	grey
Nup214	0	5	9	-0.847997	0.359508	0.359079	0.44481	no significant difference	grey
Capn7	0	5	4	0.321928	0.360072	0.360547	0.443039	no significant difference	grey
Pgk1	0	5	4	0.321928	0.360072	0.360547	0.443039	no significant difference	grey
Pa2g4	0	17	18	-0.0824622	0.361557	0.362528	0.440658	no significant difference	grey
Cct4	0	41	47	-0.197037	0.364793	0.366426	0.436014	no significant difference	grey
Ppp1cb	0	8	13	-0.70044	0.368488	0.367969	0.434189	no significant difference	grey
Ilf2	0	4	3	0.415037	0.375071	0.375492	0.425399	no significant difference	grey
Nedd8	0	4	3	0.415037	0.375071	0.375492	0.425399	no significant difference	grey
Wdr44	0	4	3	0.415037	0.375071	0.375492	0.425399	no significant difference	grey
Taok1	0	3	6	-1	0.379743	0.379377	0.420929	no significant difference	grey
Xpnpep1	0	3	6	-1	0.379743	0.379377	0.420929	no significant difference	grey
Chchd3	0	20	22	-0.137504	0.384252	0.385323	0.414175	no significant difference	grey
Dpysl2	0	6	10	-0.736966	0.3904	0.389921	0.409023	no significant difference	grey
Rpl8	0	72	96	-0.415037	0.392156	0.390914	0.407919	no significant difference	grey
Eif3k	0	24	27	-0.169925	0.392369	0.393557	0.404992	no significant difference	grey
Atp5pd	0	3	2	0.584963	0.392443	0.392804	0.405824	no significant difference	grey
Gng5	0	3	2	0.584963	0.392443	0.392804	0.405824	no significant difference	grey
Krt13	0	3	2	0.584963	0.392443	0.392804	0.405824	no significant difference	grey
Zfyve16	0	3	2	0.584963	0.392443	0.392804	0.405824	no significant difference	grey
Eef1a1	0	139	182	-0.388854	0.393124	0.391626	0.407128	no significant difference	grey
Hspe1	0	9	9	0	0.395611	0.396292	0.401984	no significant difference	grey
Srsf3	0	9	9	0	0.395611	0.396292	0.401984	no significant difference	grey
Tpi1	0	9	9	0	0.395611	0.396292	0.401984	no significant difference	grey
Cct5	0	25	35	-0.485427	0.396572	0.395716	0.402617	no significant difference	grey
Rps6	0	25	35	-0.485427	0.396572	0.395716	0.402617	no significant difference	grey
Atp5f1b	0	37	43	-0.216811	0.398025	0.399545	0.398434	no significant difference	grey
Krt8	0	934	1165	-0.318835	0.402091	0.413484	0.383542	no significant difference	grey
Bhlhe23	0	1	3	-1.58496	0.40391	0.403645	0.394	no significant difference	grey
Ganab	0	1	3	-1.58496	0.40391	0.403645	0.394	no significant difference	grey
Lamtor5	0	1	3	-1.58496	0.40391	0.403645	0.394	no significant difference	grey
Stxbp1	0	1	3	-1.58496	0.40391	0.403645	0.394	no significant difference	grey
Zfhx3	0	1	3	-1.58496	0.40391	0.403645	0.394	no significant difference	grey
Rps2	0	19	27	-0.50696	0.404013	0.403235	0.394442	no significant difference	grey
Hist1h1a	0	46	62	-0.430634	0.405673	0.404563	0.393014	no significant difference	grey
Hist1h2bh	0	46	62	-0.430634	0.405673	0.404563	0.393014	no significant difference	grey
Rpl6	0	50	67	-0.422233	0.410813	0.40965	0.387587	no significant difference	grey
Dnaja2	0	13	14	-0.106915	0.411126	0.411966	0.385138	no significant difference	grey
Eef1d	0	13	14	-0.106915	0.411126	0.411966	0.385138	no significant difference	grey
Rpl37a	0	13	14	-0.106915	0.411126	0.411966	0.385138	no significant difference	grey
Hist1h1e	0	13	19	-0.547488	0.41156	0.410886	0.386279	no significant difference	grey
Rpl19	0	13	19	-0.547488	0.41156	0.410886	0.386279	no significant difference	grey
Ddx5	0	8	8	0	0.411831	0.412473	0.384605	no significant difference	grey
Ctnnb1	0	44	52	-0.241008	0.412594	0.414259	0.382728	no significant difference	grey
Cox6a1	0	2	1	1	0.413572	0.413861	0.383146	no significant difference	grey
Dld	0	2	1	1	0.413572	0.413861	0.383146	no significant difference	grey
Grid1	0	2	1	1	0.413572	0.413861	0.383146	no significant difference	grey
Nop16	0	2	1	1	0.413572	0.413861	0.383146	no significant difference	grey
Eif4b	0	10	15	-0.584963	0.415068	0.414461	0.382516	no significant difference	grey
Rpl23	0	10	15	-0.584963	0.415068	0.414461	0.382516	no significant difference	grey
Rpl26	0	54	72	-0.415037	0.41546	0.414246	0.382741	no significant difference	grey
Elob	0	7	11	-0.652077	0.417803	0.417277	0.379576	no significant difference	grey
RTRAF	0	7	11	-0.652077	0.417803	0.417277	0.379576	no significant difference	grey
Nup88	0	4	7	-0.807355	0.417933	0.417513	0.37933	no significant difference	grey
Tagln2	0	4	7	-0.807355	0.417933	0.417513	0.37933	no significant difference	grey
Rps17	0	21	24	-0.192645	0.425898	0.426993	0.36958	no significant difference	grey
Rps26	0	24	33	-0.459432	0.427856	0.426959	0.369614	no significant difference	grey
D8Ertd738e	0	7	7	0	0.430021	0.430619	0.365907	no significant difference	grey
Tkt	0	7	7	0	0.430021	0.430619	0.365907	no significant difference	grey
Tcp1	0	33	39	-0.241008	0.435368	0.436765	0.359752	no significant difference	grey
S100a4	0	11	16	-0.540568	0.435808	0.435159	0.361352	no significant difference	grey
Nme2	0	20	23	-0.201634	0.438146	0.439207	0.35733	no significant difference	grey
Rpl30	0	25	34	-0.443607	0.441029	0.440095	0.356454	no significant difference	grey
Adat1	0	1	1	0	0.442124	0.442316	0.354267	no significant difference	grey
Arid3c	0	1	1	0	0.442124	0.442316	0.354267	no significant difference	grey
Atp6v1e1	0	1	1	0	0.442124	0.442316	0.354267	no significant difference	grey
Bri3bp	0	1	1	0	0.442124	0.442316	0.354267	no significant difference	grey
Casc3	0	1	1	0	0.442124	0.442316	0.354267	no significant difference	grey
Ccnb1ip1	0	1	1	0	0.442124	0.442316	0.354267	no significant difference	grey
Cdo1	0	1	1	0	0.442124	0.442316	0.354267	no significant difference	grey
Cenpj	0	1	1	0	0.442124	0.442316	0.354267	no significant difference	grey
Drp2	0	1	1	0	0.442124	0.442316	0.354267	no significant difference	grey
Fam120c	0	1	1	0	0.442124	0.442316	0.354267	no significant difference	grey
Hdlbp	0	1	1	0	0.442124	0.442316	0.354267	no significant difference	grey
Kcns2	0	1	1	0	0.442124	0.442316	0.354267	no significant difference	grey
Kctd10	0	1	1	0	0.442124	0.442316	0.354267	no significant difference	grey
Lsm12	0	1	1	0	0.442124	0.442316	0.354267	no significant difference	grey
Mrpl43	0	1	1	0	0.442124	0.442316	0.354267	no significant difference	grey
Mycbp	0	1	1	0	0.442124	0.442316	0.354267	no significant difference	grey
Ncaph	0	1	1	0	0.442124	0.442316	0.354267	no significant difference	grey
Nhlrc3	0	1	1	0	0.442124	0.442316	0.354267	no significant difference	grey
Nobox	0	1	1	0	0.442124	0.442316	0.354267	no significant difference	grey
Nup37	0	1	1	0	0.442124	0.442316	0.354267	no significant difference	grey
Psmd5	0	1	1	0	0.442124	0.442316	0.354267	no significant difference	grey
Rgs3	0	1	1	0	0.442124	0.442316	0.354267	no significant difference	grey
Rps15	0	1	1	0	0.442124	0.442316	0.354267	no significant difference	grey
Saysd1	0	1	1	0	0.442124	0.442316	0.354267	no significant difference	grey
Slc12a2	0	1	1	0	0.442124	0.442316	0.354267	no significant difference	grey
Smarcd1	0	1	1	0	0.442124	0.442316	0.354267	no significant difference	grey
Taok2	0	1	1	0	0.442124	0.442316	0.354267	no significant difference	grey
Trhde	0	1	1	0	0.442124	0.442316	0.354267	no significant difference	grey
Whrn	0	1	1	0	0.442124	0.442316	0.354267	no significant difference	grey
Hspb1	0	28	33	-0.237039	0.443713	0.444983	0.351657	no significant difference	grey
Afdn	0	29	39	-0.427421	0.447047	0.446039	0.350627	no significant difference	grey
Krt6a	0	87	113	-0.377235	0.448578	0.446952	0.349739	no significant difference	grey
Fbl	0	5	8	-0.678072	0.44971	0.449239	0.347522	no significant difference	grey
Pfn1	0	5	8	-0.678072	0.44971	0.449239	0.347522	no significant difference	grey
Seh1l	0	19	22	-0.211504	0.451008	0.452034	0.344829	no significant difference	grey
H1f0	0	12	17	-0.5025	0.455129	0.45444	0.342523	no significant difference	grey
Rpl35	0	37	49	-0.405256	0.456463	0.455319	0.341684	no significant difference	grey
Calm1	0	92	119	-0.371256	0.457447	0.455735	0.341288	no significant difference	grey
Cfap74	0	2	4	-1	0.457493	0.457161	0.339931	no significant difference	grey
Hnrnph1	0	9	13	-0.530515	0.4647	0.464088	0.333399	no significant difference	grey
Aldoa	0	50	61	-0.286881	0.466217	0.467915	0.329833	no significant difference	grey
Hspa5	0	77	95	-0.303069	0.470964	0.473083	0.325062	no significant difference	grey
Mdh2	0	5	5	0	0.475106	0.475608	0.322751	no significant difference	grey
Rpl23a	0	41	50	-0.286304	0.475931	0.477443	0.321078	no significant difference	grey
Rpl27	0	37	45	-0.2824	0.476499	0.477931	0.320635	no significant difference	grey
Fam83b	0	6	9	-0.584963	0.476924	0.476407	0.322022	no significant difference	grey
Dctn2	0	17	20	-0.234465	0.478803	0.479757	0.318979	no significant difference	grey
Ogdh	0	17	20	-0.234465	0.478803	0.479757	0.318979	no significant difference	grey
Rps9	0	17	20	-0.234465	0.478803	0.479757	0.318979	no significant difference	grey
Hist1h1b	0	77	99	-0.36257	0.482131	0.480437	0.318363	no significant difference	grey
Atp5f1a	0	48	59	-0.297681	0.483536	0.485161	0.314114	no significant difference	grey
Lima1	0	66	85	-0.364997	0.484193	0.482609	0.316404	no significant difference	grey
Ctnna1	0	94	117	-0.315776	0.487205	0.489487	0.310258	no significant difference	grey
Rpl12	0	32	39	-0.285402	0.487752	0.489065	0.310633	no significant difference	grey
Rps20	0	32	39	-0.285402	0.487752	0.489065	0.310633	no significant difference	grey
Snrpn	0	14	19	-0.440573	0.490159	0.489394	0.310341	no significant difference	grey
Hspd1	0	47	58	-0.303392	0.492452	0.49404	0.306238	no significant difference	grey
Dmd	0	16	19	-0.247928	0.493875	0.494791	0.305578	no significant difference	grey
Dars	0	3	5	-0.736966	0.49538	0.494992	0.305402	no significant difference	grey
Gipc1	0	3	5	-0.736966	0.49538	0.494992	0.305402	no significant difference	grey
Lactb	0	3	5	-0.736966	0.49538	0.494992	0.305402	no significant difference	grey
P4hb	1	3	5	-0.736966	0.49538	0.494992	0.305402	no significant difference	grey
Anpep	0	8	9	-0.169925	0.49927	0.49991	0.301108	no significant difference	grey
Myl1	0	7	10	-0.514573	0.50073	0.500171	0.300882	no significant difference	grey
Pgam1	0	7	10	-0.514573	0.50073	0.500171	0.300882	no significant difference	grey
Rps19	0	61	78	-0.354665	0.504363	0.502772	0.298628	no significant difference	grey
Alpk2	0	4	4	0	0.50462	0.505065	0.296653	no significant difference	grey
Atp5f1c	0	4	4	0	0.50462	0.505065	0.296653	no significant difference	grey
Lpp	0	4	4	0	0.50462	0.505065	0.296653	no significant difference	grey
Pcbp1	0	4	4	0	0.50462	0.505065	0.296653	no significant difference	grey
Krt7	0	387	489	-0.337501	0.50597	0.50193	0.299357	no significant difference	grey
Arpc3	0	27	35	-0.374396	0.510978	0.509906	0.29251	no significant difference	grey
S100a10	0	11	13	-0.241008	0.514919	0.515666	0.287631	no significant difference	grey
H2afz	0	22	27	-0.295456	0.516577	0.517632	0.285979	no significant difference	grey
Rps25	0	22	27	-0.295456	0.516577	0.517632	0.285979	no significant difference	grey
Rpl38	0	20	26	-0.378512	0.521483	0.520549	0.283538	no significant difference	grey
Sf3b5	0	7	8	-0.192645	0.523076	0.523668	0.280944	no significant difference	grey
Bcat1	0	4	6	-0.584963	0.524894	0.524455	0.280292	no significant difference	grey
Dpy30	0	4	6	-0.584963	0.524894	0.524455	0.280292	no significant difference	grey
Eloc	0	4	6	-0.584963	0.524894	0.524455	0.280292	no significant difference	grey
Rpl24	0	21	27	-0.36257	0.534394	0.533427	0.272925	no significant difference	grey
Rpl5	0	21	27	-0.36257	0.534394	0.533427	0.272925	no significant difference	grey
Rpl11	0	17	22	-0.371969	0.535462	0.534591	0.271978	no significant difference	grey
Ywhaz	0	17	22	-0.371969	0.535462	0.534591	0.271978	no significant difference	grey
Dnaja1	0	17	21	-0.304855	0.536548	0.537458	0.269656	no significant difference	grey
Psmb6	0	9	12	-0.415037	0.540952	0.540314	0.267353	no significant difference	grey
Chp1	0	3	3	0	0.542507	0.542888	0.26529	no significant difference	grey
Dbt	0	3	3	0	0.542507	0.542888	0.26529	no significant difference	grey
Krt77	0	3	3	0	0.542507	0.542888	0.26529	no significant difference	grey
Thsd7b	0	3	3	0	0.542507	0.542888	0.26529	no significant difference	grey
Tmsb10	0	3	3	0	0.542507	0.542888	0.26529	no significant difference	grey
Hnrnpd	0	13	16	-0.29956	0.544871	0.545664	0.263075	no significant difference	grey
Atp6v1a	0	27	34	-0.332575	0.546195	0.547316	0.261761	no significant difference	grey
Rpl18a	0	22	28	-0.347923	0.546757	0.545758	0.263	no significant difference	grey
Atp6v1d	0	5	7	-0.485427	0.549209	0.548725	0.260645	no significant difference	grey
Erh	0	5	7	-0.485427	0.549209	0.548725	0.260645	no significant difference	grey
Hsp90aa1	0	5	7	-0.485427	0.549209	0.548725	0.260645	no significant difference	grey
Polr2k	0	5	7	-0.485427	0.549209	0.548725	0.260645	no significant difference	grey
Uggt1	0	6	7	-0.222392	0.55029	0.550831	0.258982	no significant difference	grey
Rpl34	0	14	18	-0.36257	0.552451	0.551655	0.258333	no significant difference	grey
Actr1b	0	1	1	0	0.557876	0.557708	0.253593	no significant difference	grey
Ak3	0	1	1	0	0.557876	0.557708	0.253593	no significant difference	grey
Ap3s1	1	1	1	0	0.557876	0.557708	0.253593	no significant difference	grey
Apex1	0	1	1	0	0.557876	0.557708	0.253593	no significant difference	grey
Arf1	0	1	1	0	0.557876	0.557708	0.253593	no significant difference	grey
Atp5mg	0	1	1	0	0.557876	0.557708	0.253593	no significant difference	grey
Banf1	0	1	1	0	0.557876	0.557708	0.253593	no significant difference	grey
Cars2	0	1	1	0	0.557876	0.557708	0.253593	no significant difference	grey
Cdc73	0	1	1	0	0.557876	0.557708	0.253593	no significant difference	grey
Cenpo	0	1	1	0	0.557876	0.557708	0.253593	no significant difference	grey
Chaf1b	0	1	1	0	0.557876	0.557708	0.253593	no significant difference	grey
Ddx56	0	1	1	0	0.557876	0.557708	0.253593	no significant difference	grey
Eif3f	0	1	1	0	0.557876	0.557708	0.253593	no significant difference	grey
Fgfr4	0	1	1	0	0.557876	0.557708	0.253593	no significant difference	grey
Galnt10	0	1	1	0	0.557876	0.557708	0.253593	no significant difference	grey
Gdpd5	0	1	1	0	0.557876	0.557708	0.253593	no significant difference	grey
Gpd2	0	1	1	0	0.557876	0.557708	0.253593	no significant difference	grey
Grpel1	0	1	1	0	0.557876	0.557708	0.253593	no significant difference	grey
Hmgb3	0	1	1	0	0.557876	0.557708	0.253593	no significant difference	grey
Lrrc69	0	1	1	0	0.557876	0.557708	0.253593	no significant difference	grey
Ltk	0	1	1	0	0.557876	0.557708	0.253593	no significant difference	grey
Mmp12	0	1	1	0	0.557876	0.557708	0.253593	no significant difference	grey
Mrpl11	0	1	1	0	0.557876	0.557708	0.253593	no significant difference	grey
Mtap	0	1	1	0	0.557876	0.557708	0.253593	no significant difference	grey
Mvb12a	0	1	1	0	0.557876	0.557708	0.253593	no significant difference	grey
Myo18a	0	1	1	0	0.557876	0.557708	0.253593	no significant difference	grey
Naa15	0	1	1	0	0.557876	0.557708	0.253593	no significant difference	grey
Nuf2	0	1	1	0	0.557876	0.557708	0.253593	no significant difference	grey
Nup85	0	1	1	0	0.557876	0.557708	0.253593	no significant difference	grey
Odf2	0	1	1	0	0.557876	0.557708	0.253593	no significant difference	grey
Pak1ip1	0	1	1	0	0.557876	0.557708	0.253593	no significant difference	grey
Pigl	0	1	1	0	0.557876	0.557708	0.253593	no significant difference	grey
Pld5	0	1	1	0	0.557876	0.557708	0.253593	no significant difference	grey
Prss8	0	1	1	0	0.557876	0.557708	0.253593	no significant difference	grey
Psmg2	0	1	1	0	0.557876	0.557708	0.253593	no significant difference	grey
Qtrt2	0	1	1	0	0.557876	0.557708	0.253593	no significant difference	grey
Racgap1	0	1	1	0	0.557876	0.557708	0.253593	no significant difference	grey
Rpa2	0	1	1	0	0.557876	0.557708	0.253593	no significant difference	grey
Sec13	0	1	1	0	0.557876	0.557708	0.253593	no significant difference	grey
Srsf7	0	1	1	0	0.557876	0.557708	0.253593	no significant difference	grey
Tes	0	1	1	0	0.557876	0.557708	0.253593	no significant difference	grey
Tpd52l2	0	1	1	0	0.557876	0.557708	0.253593	no significant difference	grey
Vps29	0	1	1	0	0.557876	0.557708	0.253593	no significant difference	grey
Wdr5	0	1	1	0	0.557876	0.557708	0.253593	no significant difference	grey
H2afx	0	1	2	-1	0.586428	0.586175	0.231973	no significant difference	grey
St3gal2	0	1	2	-1	0.586428	0.586175	0.231973	no significant difference	grey
Tuba1c	0	1	2	-1	0.586428	0.586175	0.231973	no significant difference	grey
Cep55	0	2	2	0	0.59609	0.596394	0.224467	no significant difference	grey
Dynll2	0	2	2	0	0.59609	0.596394	0.224467	no significant difference	grey
Tuba4a	0	2	2	0	0.59609	0.596394	0.224467	no significant difference	grey
Chmp1b2	0	2	3	-0.584963	0.607557	0.60724	0.21664	no significant difference	grey
Dync1i2	0	2	3	-0.584963	0.607557	0.60724	0.21664	no significant difference	grey
Psmd10	0	2	3	-0.584963	0.607557	0.60724	0.21664	no significant difference	grey
Snrpa1	0	2	3	-0.584963	0.607557	0.60724	0.21664	no significant difference	grey
Tanc2	0	2	3	-0.584963	0.607557	0.60724	0.21664	no significant difference	grey
Tmlhe	0	2	3	-0.584963	0.607557	0.60724	0.21664	no significant difference	grey
Tubb2a	0	2	3	-0.584963	0.607557	0.60724	0.21664	no significant difference	grey
Prkaca	0	4	5	-0.321928	0.620257	0.620679	0.207133	no significant difference	grey
Rplp1	0	4	5	-0.321928	0.620257	0.620679	0.207133	no significant difference	grey
Brap	0	3	4	-0.415037	0.624929	0.624558	0.204427	no significant difference	grey
Cbx3	0	3	4	-0.415037	0.624929	0.624558	0.204427	no significant difference	grey
Nrros	0	3	4	-0.415037	0.624929	0.624558	0.204427	no significant difference	grey
Psmd11	0	3	4	-0.415037	0.624929	0.624558	0.204427	no significant difference	grey
Pycr3	0	3	4	-0.415037	0.624929	0.624558	0.204427	no significant difference	grey
sept10	0	3	4	-0.415037	0.624929	0.624558	0.204427	no significant difference	grey
Snrpc	0	3	4	-0.415037	0.624929	0.624558	0.204427	no significant difference	grey
Lipt2	0	1	1	0	0.688781	0.688983	0.161791	no significant difference	grey
Lrtm2	0	1	1	0	0.688781	0.688983	0.161791	no significant difference	grey
		18679	23425

## Sheet: volcano plot (basal = 0.1)
Gene Name	lysosome gene	# of spectra in S-WT	# of spectra in S-RA2	log2FC (WT/RA2)	p-value 1	p-value 2	log10p	cutoff: log10p > 6	color
Actg1	0	840	0	13.0362	3.25473e-303	8.86676e-294	293.052	significantly high in S-WT	red
Lgals9	0	1223	179	2.77239	1.85083e-256	7.21816e-241	240.142	significantly high in S-WT	red
Lrp2	0	419	0	12.0327	2.07559e-150	5.01863e-148	147.299	significantly high in S-WT	red
Hspa9	0	433	33	3.71383	4.97451e-113	8.8428e-111	110.053	significantly high in S-WT	red
Lrp1	0	230	0	11.1674	1.33756e-82	7.28852e-82	81.1374	significantly high in S-WT	red
Tjp1	0	222	0	11.1163	9.68115e-80	4.71275e-79	78.3267	significantly high in S-WT	red
Lgals3bp	0	85	0	9.73132	6.67041e-31	8.59263e-31	30.0659	significantly high in S-WT	red
Fn1	0	59	0	9.20457	1.16024e-21	1.3204e-21	20.8793	significantly high in S-WT	red
Sorbs2	0	65	4	4.02237	7.57792e-19	8.72539e-19	18.0592	significantly high in S-WT	red
Kiaa1549	0	41	0	8.67948	2.86093e-15	3.06071e-15	14.5142	significantly high in S-WT	red
Igf2r	1	42	1	5.39232	3.08937e-14	3.30725e-14	13.4805	significantly high in S-WT	red
Lnpep	0	38	0	8.56986	3.32214e-14	3.52442e-14	13.4529	significantly high in S-WT	red
Myl6	0	37	0	8.53138	7.52249e-14	7.95919e-14	13.0991	significantly high in S-WT	red
Immt	0	36	0	8.49185	1.7033e-13	1.79748e-13	12.7453	significantly high in S-WT	red
Cct3	0	34	0	8.40939	8.73199e-13	9.16836e-13	12.0377	significantly high in S-WT	red
Lrpap1	0	33	0	8.36632	1.97699e-12	2.07074e-12	11.6839	significantly high in S-WT	red
Itgb1	0	32	0	8.32193	4.47591e-12	4.67705e-12	11.33	significantly high in S-WT	red
Igf1r	0	31	0	8.27612	1.01332e-11	1.05641e-11	10.9762	significantly high in S-WT	red
Hsph1	0	48	8	2.58496	1.44048e-10	1.54468e-10	9.81116	significantly high in S-WT	red
Myh10	0	25	0	7.96578	1.3635e-09	1.40368e-09	8.85273	significantly high in S-WT	red
Lamp2	1	24	0	7.90689	3.08622e-09	3.17117e-09	8.49878	significantly high in S-WT	red
Padi4	0	24	0	7.90689	3.08622e-09	3.17117e-09	8.49878	significantly high in S-WT	red
Man2b1	1	22	0	7.78136	1.581e-08	1.61868e-08	7.79084	significantly high in S-WT	red
Svil	0	22	0	7.78136	1.581e-08	1.61868e-08	7.79084	significantly high in S-WT	red
Itga3	0	40	8	2.32193	2.71943e-08	2.85419e-08	7.54452	significantly high in S-WT	red
Lgals1	0	71	28	1.34239	2.7124e-08	2.97762e-08	7.52613	significantly high in S-WT	red
Eif5a2	0	20	0	7.64386	8.0981e-08	8.26338e-08	7.08284	significantly high in S-WT	red
Ppl	0	20	0	7.64386	8.0981e-08	8.26338e-08	7.08284	significantly high in S-WT	red
Tpp2	0	20	0	7.64386	8.0981e-08	8.26338e-08	7.08284	significantly high in S-WT	red
Ptgfrn	0	19	0	7.56986	1.83269e-07	1.86713e-07	6.72882	significantly high in S-WT	red
Hadha	0	18	0	7.49185	4.14746e-07	4.21896e-07	6.37479	significantly high in S-WT	red
Nin	0	18	0	7.49185	4.14746e-07	4.21896e-07	6.37479	significantly high in S-WT	red
Psme3	0	18	0	7.49185	4.14746e-07	4.21896e-07	6.37479	significantly high in S-WT	red
Slc9a3r2	0	17	0	7.40939	9.38559e-07	9.53343e-07	6.02075	significantly high in S-WT	red
Actb	0	0	1623	-13.9864	0	0	300	significantly high in S-RA	blue
Plec	0	74	826	-3.48054	8.96404e-129	1.96162e-124	123.707	significantly high in S-RA	blue
Actn4	0	81	327	-2.0133	2.26951e-25	5.55056e-25	24.2557	significantly high in S-RA	blue
Sptbn1	0	179	505	-1.49632	5.96928e-23	2.43043e-22	21.6143	significantly high in S-RA	blue
Clpx	0	0	72	-9.49185	5.36446e-19	5.7858e-19	18.2376	significantly high in S-RA	blue
Sptan1	0	316	627	-0.988541	7.86927e-12	2.00577e-11	10.6977	significantly high in S-RA	blue
Flii	0	5	63	-3.65535	2.03479e-11	2.1246e-11	10.6727	significantly high in S-RA	blue
Poldip2	0	0	40	-8.64386	7.16214e-11	7.28958e-11	10.1373	significantly high in S-RA	blue
Prps1	0	4	48	-3.58496	7.70538e-09	7.87266e-09	8.10388	significantly high in S-RA	blue
Rpl14	0	0	30	-8.22882	2.46902e-08	2.48765e-08	7.60421	significantly high in S-RA	blue
Flna	0	108	248	-1.19931	4.88082e-08	6.00127e-08	7.22176	significantly high in S-RA	blue
Tmod3	0	70	180	-1.36257	8.7357e-08	9.98417e-08	7.00069	significantly high in S-RA	blue
Eppk1	0	22	86	-1.96683	1.73438e-07	1.8173e-07	6.74057	significantly high in S-RA	blue
Myo5a	0	4	40	-3.32193	4.2307e-07	4.28244e-07	6.36831	significantly high in S-RA	blue
Cgn	0	0	25	-7.96578	4.58094e-07	4.59877e-07	6.33736	significantly high in S-RA	blue
Myo1e	0	9	53	-2.558	5.96272e-07	6.08276e-07	6.2159	significantly high in S-RA	blue
Mprip	0	0	24	-7.90689	8.21516e-07	8.24208e-07	6.08396	significantly high in S-RA	blue
Myo1c	0	215	403	-0.906443	9.76926e-07	1.31596e-06	5.88076	significantly high in S-RA	grey
Rps21	0	0	23	-7.84549	1.47322e-06	1.4772e-06	5.83056	significantly high in S-RA	grey
Slc4a3	0	16	0	7.32193	2.12387e-06	2.1543e-06	5.66669	significantly high in S-RA	grey
Dock7	0	10	52	-2.37851	2.59492e-06	2.6399e-06	5.57841	significantly high in S-RA	grey
Add3	0	0	22	-7.78136	2.64188e-06	2.6476e-06	5.57715	significantly high in S-RA	grey
Cad	0	0	22	-7.78136	2.64188e-06	2.6476e-06	5.57715	significantly high in S-RA	grey
Dhx9	0	0	22	-7.78136	2.64188e-06	2.6476e-06	5.57715	significantly high in S-RA	grey
Ltbp1	0	39	12	1.70044	2.77718e-06	2.88743e-06	5.53949	significantly high in S-RA	grey
Anapc4	0	0	21	-7.71425	4.73751e-06	4.74539e-06	5.32373	significantly high in S-RA	grey
Hnrnpa1	0	40	110	-1.45943	6.67762e-06	7.01868e-06	5.15374	significantly high in S-RA	grey
Vill	0	0	20	-7.64386	8.49528e-06	8.50551e-06	5.0703	significantly high in S-RA	grey
Axl	0	14	0	7.12928	1.08748e-05	1.10017e-05	4.95854	no significant difference	grey
Dnaja3	0	14	0	7.12928	1.08748e-05	1.10017e-05	4.95854	no significant difference	grey
Magi2	0	14	0	7.12928	1.08748e-05	1.10017e-05	4.95854	no significant difference	grey
Rangap1	0	14	0	7.12928	1.08748e-05	1.10017e-05	4.95854	no significant difference	grey
Calr	0	0	19	-7.56986	1.52334e-05	1.52453e-05	4.81686	no significant difference	grey
Stip1	0	0	19	-7.56986	1.52334e-05	1.52453e-05	4.81686	no significant difference	grey
Hnrnpu	0	45	116	-1.36613	1.52389e-05	1.60103e-05	4.7956	no significant difference	grey
Actn1	0	206	170	0.27711	2.26651e-05	2.74146e-05	4.56202	no significant difference	grey
Ahcyl1	0	13	0	7.02237	2.46064e-05	2.48631e-05	4.60444	no significant difference	grey
Bbs2	0	13	0	7.02237	2.46064e-05	2.48631e-05	4.60444	no significant difference	grey
Myo6	0	13	0	7.02237	2.46064e-05	2.48631e-05	4.60444	no significant difference	grey
Nob1	0	13	0	7.02237	2.46064e-05	2.48631e-05	4.60444	no significant difference	grey
Plxnb2	0	13	0	7.02237	2.46064e-05	2.48631e-05	4.60444	no significant difference	grey
Rpl17	0	13	0	7.02237	2.46064e-05	2.48631e-05	4.60444	no significant difference	grey
Gfap	0	0	18	-7.49185	2.73155e-05	2.73263e-05	4.56342	no significant difference	grey
Syncrip	0	0	18	-7.49185	2.73155e-05	2.73263e-05	4.56342	no significant difference	grey
Ybx1	0	0	17	-7.40939	4.89793e-05	4.89818e-05	4.30997	no significant difference	grey
Clu	0	12	0	6.90689	5.56753e-05	5.61907e-05	4.25034	no significant difference	grey
Myo1b	0	44	108	-1.29546	7.68674e-05	7.977e-05	4.09816	no significant difference	grey
marh7	0	0	16	-7.32193	8.78228e-05	8.78003e-05	4.0565	no significant difference	grey
Prl8a9	0	0	16	-7.32193	8.78228e-05	8.78003e-05	4.0565	no significant difference	grey
Adgrg6	0	11	0	6.78136	0.000125969	0.000126995	3.89621	no significant difference	grey
Ano1	0	11	0	6.78136	0.000125969	0.000126995	3.89621	no significant difference	grey
Eif4a1	0	11	0	6.78136	0.000125969	0.000126995	3.89621	no significant difference	grey
Mtpn	0	11	0	6.78136	0.000125969	0.000126995	3.89621	no significant difference	grey
Pak3	0	11	0	6.78136	0.000125969	0.000126995	3.89621	no significant difference	grey
Pde1a	0	11	0	6.78136	0.000125969	0.000126995	3.89621	no significant difference	grey
Slc3a2	0	11	0	6.78136	0.000125969	0.000126995	3.89621	no significant difference	grey
Mat2a	0	37	16	1.20945	0.000146407	0.000150663	3.82199	no significant difference	grey
Arpc1a	0	0	15	-7.22882	0.000157469	0.000157386	3.80303	no significant difference	grey
Col4a1	0	0	15	-7.22882	0.000157469	0.000157386	3.80303	no significant difference	grey
Nxf1	0	0	15	-7.22882	0.000157469	0.000157386	3.80303	no significant difference	grey
Rpl13a	0	0	15	-7.22882	0.000157469	0.000157386	3.80303	no significant difference	grey
Hadhb	0	19	4	2.24793	0.000185426	0.000188089	3.72564	no significant difference	grey
Npm1	0	27	74	-1.45457	0.000216154	0.000220146	3.65729	no significant difference	grey
Dbn1	0	0	14	-7.12928	0.00028234	0.000282126	3.54956	no significant difference	grey
Ltn1	0	0	14	-7.12928	0.00028234	0.000282126	3.54956	no significant difference	grey
Myo7a	1	0	14	-7.12928	0.00028234	0.000282126	3.54956	no significant difference	grey
Clta	1	10	0	6.64386	0.000285004	0.000287027	3.54208	no significant difference	grey
E2f7	0	10	0	6.64386	0.000285004	0.000287027	3.54208	no significant difference	grey
Sdha	0	10	0	6.64386	0.000285004	0.000287027	3.54208	no significant difference	grey
Sik1	0	10	0	6.64386	0.000285004	0.000287027	3.54208	no significant difference	grey
Tpx2	0	10	0	6.64386	0.000285004	0.000287027	3.54208	no significant difference	grey
Hspa8	0	195	173	0.172702	0.000419217	0.000478677	3.31996	no significant difference	grey
Elavl1	0	0	13	-7.02237	0.000506223	0.000505742	3.29607	no significant difference	grey
Hmgn1	0	0	13	-7.02237	0.000506223	0.000505742	3.29607	no significant difference	grey
Lrp12	0	0	13	-7.02237	0.000506223	0.000505742	3.29607	no significant difference	grey
Prrc2a	0	0	13	-7.02237	0.000506223	0.000505742	3.29607	no significant difference	grey
Tjp2	0	66	136	-1.04307	0.000520436	0.000540672	3.26707	no significant difference	grey
Rps4x	0	39	91	-1.22239	0.000615105	0.000628122	3.20196	no significant difference	grey
Angptl8	0	9	0	6.49185	0.0006448	0.00064874	3.18793	no significant difference	grey
Capza1	0	9	0	6.49185	0.0006448	0.00064874	3.18793	no significant difference	grey
Cep126	0	9	0	6.49185	0.0006448	0.00064874	3.18793	no significant difference	grey
Dscam	0	9	0	6.49185	0.0006448	0.00064874	3.18793	no significant difference	grey
Fat2	0	9	0	6.49185	0.0006448	0.00064874	3.18793	no significant difference	grey
Lgals8	0	9	0	6.49185	0.0006448	0.00064874	3.18793	no significant difference	grey
Eif3g	0	1	16	-4	0.000709319	0.000708896	3.14942	no significant difference	grey
Ivns1abp	0	0	12	-6.90689	0.00090762	0.000906616	3.04258	no significant difference	grey
Lmna	0	0	12	-6.90689	0.00090762	0.000906616	3.04258	no significant difference	grey
Scube2	0	0	12	-6.90689	0.00090762	0.000906616	3.04258	no significant difference	grey
Krt80	0	5	26	-2.37851	0.000942233	0.000943272	3.02536	no significant difference	grey
Atp1a1	0	8	0	6.32193	0.00145877	0.00146633	2.83377	no significant difference	grey
Clcn3	0	8	0	6.32193	0.00145877	0.00146633	2.83377	no significant difference	grey
Krt5	0	8	0	6.32193	0.00145877	0.00146633	2.83377	no significant difference	grey
Ptprj	0	8	0	6.32193	0.00145877	0.00146633	2.83377	no significant difference	grey
Rcc2	0	8	0	6.32193	0.00145877	0.00146633	2.83377	no significant difference	grey
S100a6	0	8	0	6.32193	0.00145877	0.00146633	2.83377	no significant difference	grey
Sbf1	0	8	0	6.32193	0.00145877	0.00146633	2.83377	no significant difference	grey
Slc4a7	0	8	0	6.32193	0.00145877	0.00146633	2.83377	no significant difference	grey
Tspyl2	0	8	0	6.32193	0.00145877	0.00146633	2.83377	no significant difference	grey
Add1	0	6	27	-2.16993	0.00158435	0.00158593	2.79972	no significant difference	grey
Plekha6	0	0	11	-6.78136	0.00162726	0.00162527	2.78907	no significant difference	grey
Hnrnpa2b1	0	38	84	-1.14439	0.0021303	0.00216057	2.66543	no significant difference	grey
Camk2d	0	0	10	-6.64386	0.00291745	0.00291365	2.53556	no significant difference	grey
Dnah8	0	0	10	-6.64386	0.00291745	0.00291365	2.53556	no significant difference	grey
Lrrc75b	0	0	10	-6.64386	0.00291745	0.00291365	2.53556	no significant difference	grey
Luzp1	0	0	10	-6.64386	0.00291745	0.00291365	2.53556	no significant difference	grey
Ryr1	0	0	10	-6.64386	0.00291745	0.00291365	2.53556	no significant difference	grey
sept9	0	0	10	-6.64386	0.00291745	0.00291365	2.53556	no significant difference	grey
Specc1l	0	0	10	-6.64386	0.00291745	0.00291365	2.53556	no significant difference	grey
Coro1c	0	30	69	-1.20163	0.00317527	0.0032043	2.49427	no significant difference	grey
Aldh18a1	0	7	0	6.12928	0.00330015	0.00331442	2.47959	no significant difference	grey
Basp1	0	7	0	6.12928	0.00330015	0.00331442	2.47959	no significant difference	grey
Clca3a1	0	7	0	6.12928	0.00330015	0.00331442	2.47959	no significant difference	grey
Clip2	0	7	0	6.12928	0.00330015	0.00331442	2.47959	no significant difference	grey
Gsto1	0	7	0	6.12928	0.00330015	0.00331442	2.47959	no significant difference	grey
Rpsa	0	7	0	6.12928	0.00330015	0.00331442	2.47959	no significant difference	grey
Stab2	0	7	0	6.12928	0.00330015	0.00331442	2.47959	no significant difference	grey
Vcl	0	7	0	6.12928	0.00330015	0.00331442	2.47959	no significant difference	grey
Cltc	1	34	75	-1.14136	0.00368065	0.00371781	2.42971	no significant difference	grey
Ncl	0	56	110	-0.974005	0.00376879	0.00383834	2.41586	no significant difference	grey
Sod1	0	14	4	1.80735	0.00401987	0.00405309	2.39221	no significant difference	grey
Fkbp3	0	6	24	-2	0.00508571	0.00508502	2.29371	no significant difference	grey
Ddb1	0	9	30	-1.73697	0.00516316	0.00516666	2.28679	no significant difference	grey
Anxa1	0	0	9	-6.49185	0.00523046	0.00522343	2.28204	no significant difference	grey
Cavin3	0	0	9	-6.49185	0.00523046	0.00522343	2.28204	no significant difference	grey
Eif3b	0	0	9	-6.49185	0.00523046	0.00522343	2.28204	no significant difference	grey
Hhipl1	0	0	9	-6.49185	0.00523046	0.00522343	2.28204	no significant difference	grey
Igf2bp1	0	0	9	-6.49185	0.00523046	0.00522343	2.28204	no significant difference	grey
Inava	0	0	9	-6.49185	0.00523046	0.00522343	2.28204	no significant difference	grey
Mybbp1a	0	0	9	-6.49185	0.00523046	0.00522343	2.28204	no significant difference	grey
Ppm1h	0	0	9	-6.49185	0.00523046	0.00522343	2.28204	no significant difference	grey
Ppp2r1a	0	0	9	-6.49185	0.00523046	0.00522343	2.28204	no significant difference	grey
Rps27	0	0	9	-6.49185	0.00523046	0.00522343	2.28204	no significant difference	grey
Sacs	0	0	9	-6.49185	0.00523046	0.00522343	2.28204	no significant difference	grey
Triobp	0	0	9	-6.49185	0.00523046	0.00522343	2.28204	no significant difference	grey
Sh3bgrl2	0	1	12	-3.58496	0.00572438	0.00571711	2.24282	no significant difference	grey
Coro1b	0	3	17	-2.5025	0.00598967	0.005984	2.22301	no significant difference	grey
Glipr2	0	16	6	1.41504	0.00647454	0.00653183	2.18497	no significant difference	grey
Dsg2	0	10	2	2.32193	0.00675613	0.00679484	2.16782	no significant difference	grey
Ddx21	0	5	21	-2.07039	0.0071777	0.00717317	2.14429	no significant difference	grey
Nop10	0	7	25	-1.8365	0.00746149	0.00745986	2.12727	no significant difference	grey
Gnptab	1	6	0	5.90689	0.00746566	0.00749196	2.1254	no significant difference	grey
Ifitm3	1	6	0	5.90689	0.00746566	0.00749196	2.1254	no significant difference	grey
Isyna1	0	6	0	5.90689	0.00746566	0.00749196	2.1254	no significant difference	grey
Loxl2	0	6	0	5.90689	0.00746566	0.00749196	2.1254	no significant difference	grey
Ly75	0	6	0	5.90689	0.00746566	0.00749196	2.1254	no significant difference	grey
Map2k1	0	6	0	5.90689	0.00746566	0.00749196	2.1254	no significant difference	grey
Ncstn	1	6	0	5.90689	0.00746566	0.00749196	2.1254	no significant difference	grey
Eif3h	0	2	14	-2.80735	0.00782922	0.00781975	2.10681	no significant difference	grey
Kif18b	0	2	14	-2.80735	0.00782922	0.00781975	2.10681	no significant difference	grey
Rpl29	0	17	43	-1.3388	0.00846625	0.00848397	2.0714	no significant difference	grey
Lad1	0	20	48	-1.26303	0.00881939	0.00884403	2.05335	no significant difference	grey
Sntb2	0	3	16	-2.41504	0.00924576	0.0092354	2.03454	no significant difference	grey
Clps	0	0	8	-6.32193	0.0093771	0.00936448	2.02852	no significant difference	grey
Cplane1	0	0	8	-6.32193	0.0093771	0.00936448	2.02852	no significant difference	grey
Eif2a	0	0	8	-6.32193	0.0093771	0.00936448	2.02852	no significant difference	grey
Fubp1	0	0	8	-6.32193	0.0093771	0.00936448	2.02852	no significant difference	grey
Kif27	0	0	8	-6.32193	0.0093771	0.00936448	2.02852	no significant difference	grey
Lyar	0	0	8	-6.32193	0.0093771	0.00936448	2.02852	no significant difference	grey
Map1b	0	0	8	-6.32193	0.0093771	0.00936448	2.02852	no significant difference	grey
Myo15a	0	0	8	-6.32193	0.0093771	0.00936448	2.02852	no significant difference	grey
Nup35	0	0	8	-6.32193	0.0093771	0.00936448	2.02852	no significant difference	grey
Pkhd1l1	0	0	8	-6.32193	0.0093771	0.00936448	2.02852	no significant difference	grey
Plod3	0	0	8	-6.32193	0.0093771	0.00936448	2.02852	no significant difference	grey
Ppib	0	0	8	-6.32193	0.0093771	0.00936448	2.02852	no significant difference	grey
Prps2	0	0	8	-6.32193	0.0093771	0.00936448	2.02852	no significant difference	grey
Ttc21b	0	0	8	-6.32193	0.0093771	0.00936448	2.02852	no significant difference	grey
Hnrnpul1	0	7	24	-1.77761	0.0106274	0.0106219	1.9738	no significant difference	grey
Srsf1	0	7	24	-1.77761	0.0106274	0.0106219	1.9738	no significant difference	grey
Rps23	0	6	22	-1.87447	0.010701	0.0106935	1.97088	no significant difference	grey
Mat2b	0	15	6	1.32193	0.0108697	0.0109545	1.96041	no significant difference	grey
Sfpq	0	17	42	-1.30485	0.0110748	0.0110923	1.95498	no significant difference	grey
Cttn	0	58	107	-0.883486	0.0110863	0.0112221	1.94993	no significant difference	grey
Flnb	0	114	189	-0.729352	0.0115583	0.0118795	1.9252	no significant difference	grey
Naca	0	2	13	-2.70044	0.0124268	0.0124105	1.90621	no significant difference	grey
Rps27a	0	16	7	1.19265	0.0125801	0.0126817	1.89682	no significant difference	grey
Hmgb2	0	15	38	-1.34104	0.0128353	0.0128466	1.89121	no significant difference	grey
Hnrnpf	0	22	12	0.874469	0.0128871	0.0130241	1.88525	no significant difference	grey
Pabpc1	0	47	89	-0.921145	0.013827	0.0139398	1.85574	no significant difference	grey
Serbp1	0	17	41	-1.27009	0.0144046	0.0144205	1.84102	no significant difference	grey
Wdr77	0	8	25	-1.64386	0.0145242	0.0145157	1.83816	no significant difference	grey
Chchd6	0	13	5	1.37851	0.0154279	0.0155288	1.80886	no significant difference	grey
Tpm4	0	45	85	-0.917538	0.0163658	0.0164786	1.78308	no significant difference	grey
Abca7	0	0	7	-6.12928	0.0168108	0.0167888	1.77498	no significant difference	grey
Actc1	0	0	7	-6.12928	0.0168108	0.0167888	1.77498	no significant difference	grey
Ap2a2	0	0	7	-6.12928	0.0168108	0.0167888	1.77498	no significant difference	grey
Cdc42	0	0	7	-6.12928	0.0168108	0.0167888	1.77498	no significant difference	grey
Dcaf7	0	0	7	-6.12928	0.0168108	0.0167888	1.77498	no significant difference	grey
Eif1	0	0	7	-6.12928	0.0168108	0.0167888	1.77498	no significant difference	grey
Plxnd1	0	0	7	-6.12928	0.0168108	0.0167888	1.77498	no significant difference	grey
Psip1	0	0	7	-6.12928	0.0168108	0.0167888	1.77498	no significant difference	grey
Rapgef4	0	0	7	-6.12928	0.0168108	0.0167888	1.77498	no significant difference	grey
Rbm14	0	0	7	-6.12928	0.0168108	0.0167888	1.77498	no significant difference	grey
Rbm3	0	0	7	-6.12928	0.0168108	0.0167888	1.77498	no significant difference	grey
Hnrnpab	0	15	37	-1.30256	0.0168264	0.0168343	1.77381	no significant difference	grey
Abca13	0	5	0	5.64386	0.0168885	0.0169355	1.7712	no significant difference	grey
Dvl1	0	5	0	5.64386	0.0168885	0.0169355	1.7712	no significant difference	grey
Esf1	0	5	0	5.64386	0.0168885	0.0169355	1.7712	no significant difference	grey
Insr	0	5	0	5.64386	0.0168885	0.0169355	1.7712	no significant difference	grey
Itgav	0	5	0	5.64386	0.0168885	0.0169355	1.7712	no significant difference	grey
Itgb6	0	5	0	5.64386	0.0168885	0.0169355	1.7712	no significant difference	grey
Pbrm1	0	5	0	5.64386	0.0168885	0.0169355	1.7712	no significant difference	grey
Snx8	0	5	0	5.64386	0.0168885	0.0169355	1.7712	no significant difference	grey
Raly	0	17	40	-1.23447	0.0186252	0.0186376	1.72961	no significant difference	grey
Rbbp4	0	2	12	-2.58496	0.0195704	0.0195432	1.709	no significant difference	grey
Myo1d	0	95	156	-0.715547	0.0237641	0.0241313	1.61742	no significant difference	grey
Hnrnpa3	0	34	66	-0.956931	0.0241845	0.0242602	1.61511	no significant difference	grey
Itga5	0	8	2	2	0.0243207	0.0244187	1.61228	no significant difference	grey
Rpl32	0	24	50	-1.05889	0.025953	0.0259847	1.58528	no significant difference	grey
Cct7	0	16	37	-1.20945	0.0260559	0.0260557	1.5841	no significant difference	grey
Arpc5l	0	12	30	-1.32193	0.0278687	0.0278514	1.55515	no significant difference	grey
Coro2a	0	7	21	-1.58496	0.0292784	0.0292437	1.53397	no significant difference	grey
Ankrd11	0	0	6	-5.90689	0.0301371	0.0300998	1.52144	no significant difference	grey
Atp5f1e	0	0	6	-5.90689	0.0301371	0.0300998	1.52144	no significant difference	grey
Cacna1e	0	0	6	-5.90689	0.0301371	0.0300998	1.52144	no significant difference	grey
Cfap221	0	0	6	-5.90689	0.0301371	0.0300998	1.52144	no significant difference	grey
Dek	0	0	6	-5.90689	0.0301371	0.0300998	1.52144	no significant difference	grey
Krt85	0	0	6	-5.90689	0.0301371	0.0300998	1.52144	no significant difference	grey
Lrrc63	0	0	6	-5.90689	0.0301371	0.0300998	1.52144	no significant difference	grey
Nono	0	0	6	-5.90689	0.0301371	0.0300998	1.52144	no significant difference	grey
Nudt22	0	0	6	-5.90689	0.0301371	0.0300998	1.52144	no significant difference	grey
Plekha7	0	0	6	-5.90689	0.0301371	0.0300998	1.52144	no significant difference	grey
Prpsap2	0	0	6	-5.90689	0.0301371	0.0300998	1.52144	no significant difference	grey
Shroom2	0	0	6	-5.90689	0.0301371	0.0300998	1.52144	no significant difference	grey
Slirp	0	0	6	-5.90689	0.0301371	0.0300998	1.52144	no significant difference	grey
Tcof1	0	0	6	-5.90689	0.0301371	0.0300998	1.52144	no significant difference	grey
Upf1	0	0	6	-5.90689	0.0301371	0.0300998	1.52144	no significant difference	grey
Zc2hc1a	0	0	6	-5.90689	0.0301371	0.0300998	1.52144	no significant difference	grey
Adamtsl4	0	6	1	2.58496	0.0324587	0.0325572	1.48735	no significant difference	grey
Cenph	0	6	1	2.58496	0.0324587	0.0325572	1.48735	no significant difference	grey
Rac1	0	15	8	0.906891	0.0347404	0.0349626	1.4564	no significant difference	grey
Hnrnpk	0	15	34	-1.18057	0.0364519	0.0364311	1.43853	no significant difference	grey
Rpl39	0	10	4	1.32193	0.0374047	0.0375741	1.42511	no significant difference	grey
Acat1	0	4	0	5.32193	0.0382031	0.0382835	1.41699	no significant difference	grey
Acox3	0	4	0	5.32193	0.0382031	0.0382835	1.41699	no significant difference	grey
Cdcp1	0	4	0	5.32193	0.0382031	0.0382835	1.41699	no significant difference	grey
Clcn7	1	4	0	5.32193	0.0382031	0.0382835	1.41699	no significant difference	grey
Ddx50	0	4	0	5.32193	0.0382031	0.0382835	1.41699	no significant difference	grey
Ece1	0	4	0	5.32193	0.0382031	0.0382835	1.41699	no significant difference	grey
Fan1	0	4	0	5.32193	0.0382031	0.0382835	1.41699	no significant difference	grey
Far1	0	4	0	5.32193	0.0382031	0.0382835	1.41699	no significant difference	grey
Fkbp1a	0	4	0	5.32193	0.0382031	0.0382835	1.41699	no significant difference	grey
Glb1	1	4	0	5.32193	0.0382031	0.0382835	1.41699	no significant difference	grey
Glg1	0	4	0	5.32193	0.0382031	0.0382835	1.41699	no significant difference	grey
Gnptg	1	4	0	5.32193	0.0382031	0.0382835	1.41699	no significant difference	grey
Gsn	0	4	0	5.32193	0.0382031	0.0382835	1.41699	no significant difference	grey
Hsd3b4	0	4	0	5.32193	0.0382031	0.0382835	1.41699	no significant difference	grey
Il1a	0	4	0	5.32193	0.0382031	0.0382835	1.41699	no significant difference	grey
Krt2	0	4	0	5.32193	0.0382031	0.0382835	1.41699	no significant difference	grey
Krt31	0	4	0	5.32193	0.0382031	0.0382835	1.41699	no significant difference	grey
Lrfn1	0	4	0	5.32193	0.0382031	0.0382835	1.41699	no significant difference	grey
march7	0	4	0	5.32193	0.0382031	0.0382835	1.41699	no significant difference	grey
Mif	0	4	0	5.32193	0.0382031	0.0382835	1.41699	no significant difference	grey
Pfdn1	0	4	0	5.32193	0.0382031	0.0382835	1.41699	no significant difference	grey
Ptprb	0	4	0	5.32193	0.0382031	0.0382835	1.41699	no significant difference	grey
Rnf214	0	4	0	5.32193	0.0382031	0.0382835	1.41699	no significant difference	grey
Rnh1	0	4	0	5.32193	0.0382031	0.0382835	1.41699	no significant difference	grey
Spata5	0	4	0	5.32193	0.0382031	0.0382835	1.41699	no significant difference	grey
Sqor	0	4	0	5.32193	0.0382031	0.0382835	1.41699	no significant difference	grey
Stxbp2	1	4	0	5.32193	0.0382031	0.0382835	1.41699	no significant difference	grey
Ttn	0	61	55	0.149378	0.0426894	0.043512	1.36139	no significant difference	grey
Anxa2	0	20	13	0.621488	0.0430004	0.0433315	1.3632	no significant difference	grey
Actbl2	0	49	85	-0.794681	0.0439841	0.0441297	1.35527	no significant difference	grey
Acta1	0	7	2	1.80735	0.0449575	0.0451049	1.34578	no significant difference	grey
Pdlim2	0	28	21	0.415037	0.0469862	0.0474501	1.32376	no significant difference	grey
Cnn3	0	2	10	-2.32193	0.047199	0.047132	1.32668	no significant difference	grey
Sf1	0	2	10	-2.32193	0.047199	0.047132	1.32668	no significant difference	grey
Set	0	3	12	-2	0.0481446	0.0480743	1.31809	no significant difference	grey
Glud1	0	21	42	-1	0.052111	0.0520871	1.28327	no significant difference	grey
Chmp4b	0	14	8	0.807355	0.0529842	0.0532761	1.27347	no significant difference	grey
Rpl13	0	75	121	-0.690045	0.0532756	0.0535853	1.27095	no significant difference	grey
Nup98	0	16	34	-1.08746	0.0536405	0.0535911	1.27091	no significant difference	grey
Ankrd24	0	0	5	-5.64386	0.0540262	0.0539654	1.26788	no significant difference	grey
Ap2b1	0	0	5	-5.64386	0.0540262	0.0539654	1.26788	no significant difference	grey
Arhgap21	0	0	5	-5.64386	0.0540262	0.0539654	1.26788	no significant difference	grey
Arhgef15	0	0	5	-5.64386	0.0540262	0.0539654	1.26788	no significant difference	grey
Cacna1f	0	0	5	-5.64386	0.0540262	0.0539654	1.26788	no significant difference	grey
Cobl	0	0	5	-5.64386	0.0540262	0.0539654	1.26788	no significant difference	grey
Col4a3	0	0	5	-5.64386	0.0540262	0.0539654	1.26788	no significant difference	grey
D1Pas1	0	0	5	-5.64386	0.0540262	0.0539654	1.26788	no significant difference	grey
Eif2s2	0	0	5	-5.64386	0.0540262	0.0539654	1.26788	no significant difference	grey
Gsdma3	0	0	5	-5.64386	0.0540262	0.0539654	1.26788	no significant difference	grey
Hnrnpul2	0	0	5	-5.64386	0.0540262	0.0539654	1.26788	no significant difference	grey
Khsrp	0	0	5	-5.64386	0.0540262	0.0539654	1.26788	no significant difference	grey
Kif14	0	0	5	-5.64386	0.0540262	0.0539654	1.26788	no significant difference	grey
Mios	0	0	5	-5.64386	0.0540262	0.0539654	1.26788	no significant difference	grey
Mta2	0	0	5	-5.64386	0.0540262	0.0539654	1.26788	no significant difference	grey
Nmt1	0	0	5	-5.64386	0.0540262	0.0539654	1.26788	no significant difference	grey
Nxt1	0	0	5	-5.64386	0.0540262	0.0539654	1.26788	no significant difference	grey
Phgdh	0	0	5	-5.64386	0.0540262	0.0539654	1.26788	no significant difference	grey
Ppfibp1	0	0	5	-5.64386	0.0540262	0.0539654	1.26788	no significant difference	grey
Ppp1r9b	0	0	5	-5.64386	0.0540262	0.0539654	1.26788	no significant difference	grey
Psmd3	0	0	5	-5.64386	0.0540262	0.0539654	1.26788	no significant difference	grey
Rbbp7	0	0	5	-5.64386	0.0540262	0.0539654	1.26788	no significant difference	grey
Rfc4	0	0	5	-5.64386	0.0540262	0.0539654	1.26788	no significant difference	grey
Spta1	0	0	5	-5.64386	0.0540262	0.0539654	1.26788	no significant difference	grey
Ssb	0	0	5	-5.64386	0.0540262	0.0539654	1.26788	no significant difference	grey
Stub1	0	0	5	-5.64386	0.0540262	0.0539654	1.26788	no significant difference	grey
Wdr72	0	0	5	-5.64386	0.0540262	0.0539654	1.26788	no significant difference	grey
Ywhaq	0	0	5	-5.64386	0.0540262	0.0539654	1.26788	no significant difference	grey
Rpl22	0	40	34	0.234465	0.0564886	0.0571931	1.24266	no significant difference	grey
Actr3	0	62	102	-0.718229	0.0567664	0.0569829	1.24426	no significant difference	grey
Rack1	0	10	24	-1.26303	0.0568573	0.0567804	1.2458	no significant difference	grey
Eno1	0	39	33	0.241008	0.0571267	0.0578223	1.2379	no significant difference	grey
Krt18	0	647	885	-0.451912	0.058755	0.0640329	1.1936	no significant difference	grey
G3bp2	0	9	22	-1.28951	0.0621623	0.0620729	1.2071	no significant difference	grey
Cct2	0	23	44	-0.93587	0.0647682	0.0647275	1.18891	no significant difference	grey
Cnbp	0	3	11	-1.87447	0.0707971	0.0706939	1.15062	no significant difference	grey
Agap2	0	2	9	-2.16993	0.0720749	0.071975	1.14282	no significant difference	grey
Edf1	0	2	9	-2.16993	0.0720749	0.071975	1.14282	no significant difference	grey
Snrpd3	0	11	6	0.874469	0.0728867	0.0731944	1.13552	no significant difference	grey
Flot1	1	7	18	-1.36257	0.0742178	0.0741036	1.13016	no significant difference	grey
Arpc5	0	17	34	-1	0.0759994	0.0759064	1.11972	no significant difference	grey
Rpl4	0	23	43	-0.902703	0.0784479	0.0783757	1.10582	no significant difference	grey
Rhoa	0	6	2	1.58496	0.0812655	0.0814758	1.08897	no significant difference	grey
Lgals3	0	15	10	0.584963	0.0829477	0.0833754	1.07896	no significant difference	grey
Rps8	0	25	20	0.321928	0.0838106	0.0844453	1.07342	no significant difference	grey
Tubb5	0	78	78	0	0.0845027	0.0860609	1.06519	no significant difference	grey
Actr1a	0	3	0	4.90689	0.0864159	0.0865444	1.06276	no significant difference	grey
Agpat1	0	3	0	4.90689	0.0864159	0.0865444	1.06276	no significant difference	grey
Ankrd17	0	3	0	4.90689	0.0864159	0.0865444	1.06276	no significant difference	grey
Aqp1	0	3	0	4.90689	0.0864159	0.0865444	1.06276	no significant difference	grey
Bpnt1	0	3	0	4.90689	0.0864159	0.0865444	1.06276	no significant difference	grey
Cox6a2	0	3	0	4.90689	0.0864159	0.0865444	1.06276	no significant difference	grey
Dhx30	0	3	0	4.90689	0.0864159	0.0865444	1.06276	no significant difference	grey
Egfr	0	3	0	4.90689	0.0864159	0.0865444	1.06276	no significant difference	grey
Eif4e2	0	3	0	4.90689	0.0864159	0.0865444	1.06276	no significant difference	grey
Gna13	0	3	0	4.90689	0.0864159	0.0865444	1.06276	no significant difference	grey
Hspg2	0	3	0	4.90689	0.0864159	0.0865444	1.06276	no significant difference	grey
Myo1a	0	3	0	4.90689	0.0864159	0.0865444	1.06276	no significant difference	grey
Myof	0	3	0	4.90689	0.0864159	0.0865444	1.06276	no significant difference	grey
Nsd1	0	3	0	4.90689	0.0864159	0.0865444	1.06276	no significant difference	grey
Nup133	0	3	0	4.90689	0.0864159	0.0865444	1.06276	no significant difference	grey
Ogfr	0	3	0	4.90689	0.0864159	0.0865444	1.06276	no significant difference	grey
Oscp1	0	3	0	4.90689	0.0864159	0.0865444	1.06276	no significant difference	grey
Pabpn1l	0	3	0	4.90689	0.0864159	0.0865444	1.06276	no significant difference	grey
Pdha1	0	3	0	4.90689	0.0864159	0.0865444	1.06276	no significant difference	grey
Pkd1l2	0	3	0	4.90689	0.0864159	0.0865444	1.06276	no significant difference	grey
Podxl	0	3	0	4.90689	0.0864159	0.0865444	1.06276	no significant difference	grey
Rfc2	0	3	0	4.90689	0.0864159	0.0865444	1.06276	no significant difference	grey
Rnf13	1	3	0	4.90689	0.0864159	0.0865444	1.06276	no significant difference	grey
S100a16	0	3	0	4.90689	0.0864159	0.0865444	1.06276	no significant difference	grey
Serpina1f	0	3	0	4.90689	0.0864159	0.0865444	1.06276	no significant difference	grey
Srp14	0	3	0	4.90689	0.0864159	0.0865444	1.06276	no significant difference	grey
Tcte1	0	3	0	4.90689	0.0864159	0.0865444	1.06276	no significant difference	grey
Timeless	0	3	0	4.90689	0.0864159	0.0865444	1.06276	no significant difference	grey
Tmed10	0	3	0	4.90689	0.0864159	0.0865444	1.06276	no significant difference	grey
Tsen34	0	3	0	4.90689	0.0864159	0.0865444	1.06276	no significant difference	grey
Pdap1	0	5	14	-1.48543	0.0881355	0.0880002	1.05552	no significant difference	grey
Rai14	0	5	14	-1.48543	0.0881355	0.0880002	1.05552	no significant difference	grey
Mfge8	0	38	34	0.160465	0.0895499	0.0904633	1.04353	no significant difference	grey
G3bp1	0	8	19	-1.24793	0.0898409	0.0896989	1.04721	no significant difference	grey
Rpl7	0	15	30	-1	0.092355	0.092219	1.03518	no significant difference	grey
Chchd1	0	7	3	1.22239	0.0931101	0.0933725	1.02978	no significant difference	grey
Htra1	0	7	3	1.22239	0.0931101	0.0933725	1.02978	no significant difference	grey
Psmd2	0	7	3	1.22239	0.0931101	0.0933725	1.02978	no significant difference	grey
Rp1	0	7	3	1.22239	0.0931101	0.0933725	1.02978	no significant difference	grey
Capza2	0	27	48	-0.830075	0.0931733	0.0930843	1.03112	no significant difference	grey
Ybx3	0	27	48	-0.830075	0.0931733	0.0930843	1.03112	no significant difference	grey
Hnrnpa0	0	17	33	-0.956931	0.0937279	0.0935949	1.02875	no significant difference	grey
Eef1b	0	4	12	-1.58496	0.0955291	0.0953865	1.02051	no significant difference	grey
Plekhg3	0	4	12	-1.58496	0.0955291	0.0953865	1.02051	no significant difference	grey
Wdr1	0	4	12	-1.58496	0.0955291	0.0953865	1.02051	no significant difference	grey
Arhgap23	0	0	4	-5.32193	0.0968502	0.0967555	1.01432	no significant difference	grey
Arhgap32	0	0	4	-5.32193	0.0968502	0.0967555	1.01432	no significant difference	grey
Camta2	0	0	4	-5.32193	0.0968502	0.0967555	1.01432	no significant difference	grey
Cep170	0	0	4	-5.32193	0.0968502	0.0967555	1.01432	no significant difference	grey
Chga	0	0	4	-5.32193	0.0968502	0.0967555	1.01432	no significant difference	grey
Cisd3	0	0	4	-5.32193	0.0968502	0.0967555	1.01432	no significant difference	grey
Copg2	0	0	4	-5.32193	0.0968502	0.0967555	1.01432	no significant difference	grey
Dbi	0	0	4	-5.32193	0.0968502	0.0967555	1.01432	no significant difference	grey
Dlat	0	0	4	-5.32193	0.0968502	0.0967555	1.01432	no significant difference	grey
Gsto2	0	0	4	-5.32193	0.0968502	0.0967555	1.01432	no significant difference	grey
Heatr5a	0	0	4	-5.32193	0.0968502	0.0967555	1.01432	no significant difference	grey
Hook3	0	0	4	-5.32193	0.0968502	0.0967555	1.01432	no significant difference	grey
Kiaa1551	0	0	4	-5.32193	0.0968502	0.0967555	1.01432	no significant difference	grey
Kif23	0	0	4	-5.32193	0.0968502	0.0967555	1.01432	no significant difference	grey
Kif5a	0	0	4	-5.32193	0.0968502	0.0967555	1.01432	no significant difference	grey
Krt17	0	0	4	-5.32193	0.0968502	0.0967555	1.01432	no significant difference	grey
Lrrfip1	0	0	4	-5.32193	0.0968502	0.0967555	1.01432	no significant difference	grey
Lsg1	0	0	4	-5.32193	0.0968502	0.0967555	1.01432	no significant difference	grey
Manf	1	0	4	-5.32193	0.0968502	0.0967555	1.01432	no significant difference	grey
Map7	0	0	4	-5.32193	0.0968502	0.0967555	1.01432	no significant difference	grey
Nap1l4	0	0	4	-5.32193	0.0968502	0.0967555	1.01432	no significant difference	grey
Nup188	0	0	4	-5.32193	0.0968502	0.0967555	1.01432	no significant difference	grey
Nup43	0	0	4	-5.32193	0.0968502	0.0967555	1.01432	no significant difference	grey
Orc2	0	0	4	-5.32193	0.0968502	0.0967555	1.01432	no significant difference	grey
Plrg1	0	0	4	-5.32193	0.0968502	0.0967555	1.01432	no significant difference	grey
Prag1	0	0	4	-5.32193	0.0968502	0.0967555	1.01432	no significant difference	grey
Psma3	0	0	4	-5.32193	0.0968502	0.0967555	1.01432	no significant difference	grey
Ryr2	0	0	4	-5.32193	0.0968502	0.0967555	1.01432	no significant difference	grey
Sap30bp	0	0	4	-5.32193	0.0968502	0.0967555	1.01432	no significant difference	grey
Shroom3	0	0	4	-5.32193	0.0968502	0.0967555	1.01432	no significant difference	grey
Sipa1l3	0	0	4	-5.32193	0.0968502	0.0967555	1.01432	no significant difference	grey
Tax1bp1	0	0	4	-5.32193	0.0968502	0.0967555	1.01432	no significant difference	grey
Timm13	0	0	4	-5.32193	0.0968502	0.0967555	1.01432	no significant difference	grey
Tnks1bp1	0	0	4	-5.32193	0.0968502	0.0967555	1.01432	no significant difference	grey
Trmu	0	0	4	-5.32193	0.0968502	0.0967555	1.01432	no significant difference	grey
Ubl4a	0	0	4	-5.32193	0.0968502	0.0967555	1.01432	no significant difference	grey
Xylt1	0	0	4	-5.32193	0.0968502	0.0967555	1.01432	no significant difference	grey
Rpl36a	0	31	27	0.199309	0.0997635	0.100599	0.997407	no significant difference	grey
Hba	0	8	4	1	0.101389	0.101697	0.99269	no significant difference	grey
Phb	0	8	4	1	0.101389	0.101697	0.99269	no significant difference	grey
Rbmxl1	0	14	28	-1	0.102013	0.101854	0.992023	no significant difference	grey
Hdgf	0	3	10	-1.73697	0.102704	0.102558	0.98903	no significant difference	grey
Khdrbs1	0	3	10	-1.73697	0.102704	0.102558	0.98903	no significant difference	grey
Psmd7	0	3	10	-1.73697	0.102704	0.102558	0.98903	no significant difference	grey
Rpl7a	0	88	91	-0.048363	0.103923	0.105846	0.975326	no significant difference	grey
Tuba1b	0	88	91	-0.048363	0.103923	0.105846	0.975326	no significant difference	grey
Hist1h3a	0	20	37	-0.887525	0.104063	0.103916	0.983319	no significant difference	grey
Rps13	0	26	22	0.241008	0.107085	0.107849	0.967182	no significant difference	grey
Eif3i	0	6	15	-1.32193	0.109241	0.109069	0.962297	no significant difference	grey
Lamtor3	0	1	6	-2.58496	0.110095	0.109966	0.958743	no significant difference	grey
Rps18	0	47	45	0.0627358	0.110731	0.11195	0.950977	no significant difference	grey
Dynll1	0	23	19	0.275634	0.111203	0.111917	0.951103	no significant difference	grey
Phf5a	0	10	6	0.736966	0.111319	0.111707	0.951919	no significant difference	grey
Pgam5	0	25	44	-0.815575	0.111691	0.111544	0.952556	no significant difference	grey
Dync2h1	0	11	7	0.652077	0.114147	0.11457	0.940928	no significant difference	grey
Rpl31	0	11	7	0.652077	0.114147	0.11457	0.940928	no significant difference	grey
Tubb4b	0	11	7	0.652077	0.114147	0.11457	0.940928	no significant difference	grey
Rps15a	0	13	9	0.530515	0.117184	0.11767	0.929333	no significant difference	grey
S100a11	0	16	12	0.415037	0.117763	0.118331	0.926902	no significant difference	grey
Eef2	0	15	11	0.447459	0.117946	0.118488	0.926327	no significant difference	grey
Atp5po	0	10	21	-1.07039	0.12235	0.122147	0.913118	no significant difference	grey
Myh9	0	53	83	-0.647119	0.125546	0.12551	0.90132	no significant difference	grey
Fau	0	29	26	0.157541	0.128082	0.129002	0.889403	no significant difference	grey
Btf3	0	7	16	-1.19265	0.130532	0.130322	0.884981	no significant difference	grey
Cfl1	0	27	24	0.169925	0.132638	0.133529	0.874425	no significant difference	grey
Rpl9	0	4	11	-1.45943	0.133092	0.132898	0.876482	no significant difference	grey
Chtop	0	9	19	-1.078	0.136067	0.135841	0.866971	no significant difference	grey
Atp6v1b2	0	19	34	-0.839535	0.137927	0.137694	0.861084	no significant difference	grey
Flnc	0	28	47	-0.747234	0.138895	0.138684	0.857973	no significant difference	grey
Fkbp4	0	5	2	1.32193	0.142862	0.143142	0.844232	no significant difference	grey
Nfkb2	0	5	2	1.32193	0.142862	0.143142	0.844232	no significant difference	grey
Pfdn2	0	5	2	1.32193	0.142862	0.143142	0.844232	no significant difference	grey
Psma7	0	5	2	1.32193	0.142862	0.143142	0.844232	no significant difference	grey
Hist1h4a	0	42	41	0.0347654	0.144037	0.145323	0.837665	no significant difference	grey
Ppp1ca	0	31	51	-0.718229	0.14484	0.144622	0.839765	no significant difference	grey
Atp6v0d1	1	3	9	-1.58496	0.146702	0.146504	0.83415	no significant difference	grey
Eif4h	0	3	9	-1.58496	0.146702	0.146504	0.83415	no significant difference	grey
Fam83h	0	3	9	-1.58496	0.146702	0.146504	0.83415	no significant difference	grey
Pkp1	0	3	9	-1.58496	0.146702	0.146504	0.83415	no significant difference	grey
Rtcb	0	3	9	-1.58496	0.146702	0.146504	0.83415	no significant difference	grey
Actr2	0	39	62	-0.668794	0.150492	0.15029	0.823069	no significant difference	grey
Gnas	0	19	16	0.247928	0.151511	0.152258	0.817421	no significant difference	grey
Rae1	0	8	17	-1.08746	0.151749	0.1515	0.819589	no significant difference	grey
Ube3a	0	6	3	1	0.153881	0.154218	0.811866	no significant difference	grey
Rps28	0	14	26	-0.893085	0.15513	0.154857	0.81007	no significant difference	grey
Eif6	0	16	13	0.29956	0.158221	0.158899	0.798879	no significant difference	grey
Cstb	0	7	4	0.807355	0.160275	0.16066	0.794091	no significant difference	grey
Fmr1	0	7	4	0.807355	0.160275	0.16066	0.794091	no significant difference	grey
Gnb1	0	71	75	-0.0790716	0.160285	0.162278	0.789741	no significant difference	grey
Lasp1	0	2	7	-1.80735	0.160885	0.16069	0.794011	no significant difference	grey
Pdlim7	0	2	7	-1.80735	0.160885	0.16069	0.794011	no significant difference	grey
Ruvbl1	0	2	7	-1.80735	0.160885	0.16069	0.794011	no significant difference	grey
Setx	0	5	12	-1.26303	0.16258	0.162338	0.78958	no significant difference	grey
Jup	0	27	25	0.111031	0.16336	0.164355	0.784216	no significant difference	grey
Vcp	0	13	10	0.378512	0.163751	0.164349	0.784233	no significant difference	grey
Nup58	0	8	5	0.678072	0.163868	0.164296	0.784374	no significant difference	grey
Gng12	0	9	6	0.584963	0.165653	0.166121	0.779576	no significant difference	grey
Psmd1	0	10	7	0.514573	0.166222	0.166726	0.777998	no significant difference	grey
Rpl3	0	31	50	-0.68966	0.167198	0.166912	0.777511	no significant difference	grey
Rps3a	0	52	79	-0.603341	0.169953	0.169741	0.770214	no significant difference	grey
Mfsd6	0	1	5	-2.32193	0.173472	0.173293	0.761218	no significant difference	grey
Snrpd2	0	1	5	-2.32193	0.173472	0.173293	0.761218	no significant difference	grey
Cdk14	0	0	3	-4.90689	0.173615	0.173478	0.760756	no significant difference	grey
Csnk2a1	0	0	3	-4.90689	0.173615	0.173478	0.760756	no significant difference	grey
Dctn3	0	0	3	-4.90689	0.173615	0.173478	0.760756	no significant difference	grey
Ddx25	0	0	3	-4.90689	0.173615	0.173478	0.760756	no significant difference	grey
Ddx6	0	0	3	-4.90689	0.173615	0.173478	0.760756	no significant difference	grey
Dhx8	0	0	3	-4.90689	0.173615	0.173478	0.760756	no significant difference	grey
Dnpep	0	0	3	-4.90689	0.173615	0.173478	0.760756	no significant difference	grey
Eif5a	1	0	3	-4.90689	0.173615	0.173478	0.760756	no significant difference	grey
Fen1	0	0	3	-4.90689	0.173615	0.173478	0.760756	no significant difference	grey
Fgfr1	0	0	3	-4.90689	0.173615	0.173478	0.760756	no significant difference	grey
Gatad2b	0	0	3	-4.90689	0.173615	0.173478	0.760756	no significant difference	grey
Gpr18	0	0	3	-4.90689	0.173615	0.173478	0.760756	no significant difference	grey
Hira	0	0	3	-4.90689	0.173615	0.173478	0.760756	no significant difference	grey
Hmga1	0	0	3	-4.90689	0.173615	0.173478	0.760756	no significant difference	grey
Hnrnpll	0	0	3	-4.90689	0.173615	0.173478	0.760756	no significant difference	grey
Hp1bp3	0	0	3	-4.90689	0.173615	0.173478	0.760756	no significant difference	grey
Hps6	0	0	3	-4.90689	0.173615	0.173478	0.760756	no significant difference	grey
Lix1l	0	0	3	-4.90689	0.173615	0.173478	0.760756	no significant difference	grey
Ltbr	0	0	3	-4.90689	0.173615	0.173478	0.760756	no significant difference	grey
Mrpl12	0	0	3	-4.90689	0.173615	0.173478	0.760756	no significant difference	grey
Mrpl33	0	0	3	-4.90689	0.173615	0.173478	0.760756	no significant difference	grey
Mtx2	0	0	3	-4.90689	0.173615	0.173478	0.760756	no significant difference	grey
Ncf2	0	0	3	-4.90689	0.173615	0.173478	0.760756	no significant difference	grey
Nptx2	0	0	3	-4.90689	0.173615	0.173478	0.760756	no significant difference	grey
Nudt21	0	0	3	-4.90689	0.173615	0.173478	0.760756	no significant difference	grey
Pcnt	0	0	3	-4.90689	0.173615	0.173478	0.760756	no significant difference	grey
Prdm11	0	0	3	-4.90689	0.173615	0.173478	0.760756	no significant difference	grey
Prkd1	0	0	3	-4.90689	0.173615	0.173478	0.760756	no significant difference	grey
Prpf6	0	0	3	-4.90689	0.173615	0.173478	0.760756	no significant difference	grey
Rpl15	0	0	3	-4.90689	0.173615	0.173478	0.760756	no significant difference	grey
sept1	0	0	3	-4.90689	0.173615	0.173478	0.760756	no significant difference	grey
Sipa1l1	0	0	3	-4.90689	0.173615	0.173478	0.760756	no significant difference	grey
Slfn8	0	0	3	-4.90689	0.173615	0.173478	0.760756	no significant difference	grey
Snrpe	0	0	3	-4.90689	0.173615	0.173478	0.760756	no significant difference	grey
Snu13	0	0	3	-4.90689	0.173615	0.173478	0.760756	no significant difference	grey
Stk38	0	0	3	-4.90689	0.173615	0.173478	0.760756	no significant difference	grey
Tk1	0	0	3	-4.90689	0.173615	0.173478	0.760756	no significant difference	grey
Vbp1	0	0	3	-4.90689	0.173615	0.173478	0.760756	no significant difference	grey
Zranb2	0	0	3	-4.90689	0.173615	0.173478	0.760756	no significant difference	grey
Pcbp2	0	4	10	-1.32193	0.182471	0.182219	0.739407	no significant difference	grey
Ran	0	6	13	-1.11548	0.190868	0.190578	0.719928	no significant difference	grey
Syne1	0	12	22	-0.874469	0.191445	0.191106	0.718726	no significant difference	grey
Rps10	0	31	49	-0.660514	0.191942	0.19158	0.71765	no significant difference	grey
Impdh2	0	10	19	-0.925999	0.193303	0.192973	0.714504	no significant difference	grey
Snrpd1	0	8	16	-1	0.193541	0.193227	0.713933	no significant difference	grey
Ahcy	0	2	0	4.32193	0.195468	0.19565	0.708521	no significant difference	grey
Anxa3	0	2	0	4.32193	0.195468	0.19565	0.708521	no significant difference	grey
Anxa6	0	2	0	4.32193	0.195468	0.19565	0.708521	no significant difference	grey
Arsb	1	2	0	4.32193	0.195468	0.19565	0.708521	no significant difference	grey
Astl	0	2	0	4.32193	0.195468	0.19565	0.708521	no significant difference	grey
Ccdc124	0	2	0	4.32193	0.195468	0.19565	0.708521	no significant difference	grey
Cdv3	0	2	0	4.32193	0.195468	0.19565	0.708521	no significant difference	grey
Ctsa	1	2	0	4.32193	0.195468	0.19565	0.708521	no significant difference	grey
Dhps	0	2	0	4.32193	0.195468	0.19565	0.708521	no significant difference	grey
Efcab14	0	2	0	4.32193	0.195468	0.19565	0.708521	no significant difference	grey
Exosc2	0	2	0	4.32193	0.195468	0.19565	0.708521	no significant difference	grey
Gnai3	0	2	0	4.32193	0.195468	0.19565	0.708521	no significant difference	grey
Gprc5a	0	2	0	4.32193	0.195468	0.19565	0.708521	no significant difference	grey
Krt82	0	2	0	4.32193	0.195468	0.19565	0.708521	no significant difference	grey
Myg1	0	2	0	4.32193	0.195468	0.19565	0.708521	no significant difference	grey
Mypn	0	2	0	4.32193	0.195468	0.19565	0.708521	no significant difference	grey
Ncoa3	0	2	0	4.32193	0.195468	0.19565	0.708521	no significant difference	grey
Ndufa4	0	2	0	4.32193	0.195468	0.19565	0.708521	no significant difference	grey
Nenf	0	2	0	4.32193	0.195468	0.19565	0.708521	no significant difference	grey
Parp12	0	2	0	4.32193	0.195468	0.19565	0.708521	no significant difference	grey
Pcnp	0	2	0	4.32193	0.195468	0.19565	0.708521	no significant difference	grey
Pfdn6	0	2	0	4.32193	0.195468	0.19565	0.708521	no significant difference	grey
Piezo1	0	2	0	4.32193	0.195468	0.19565	0.708521	no significant difference	grey
Pld3	1	2	0	4.32193	0.195468	0.19565	0.708521	no significant difference	grey
Ppid	0	2	0	4.32193	0.195468	0.19565	0.708521	no significant difference	grey
Prph	0	2	0	4.32193	0.195468	0.19565	0.708521	no significant difference	grey
Psmc3	0	2	0	4.32193	0.195468	0.19565	0.708521	no significant difference	grey
Psme1	0	2	0	4.32193	0.195468	0.19565	0.708521	no significant difference	grey
Ptprk	0	2	0	4.32193	0.195468	0.19565	0.708521	no significant difference	grey
Rbpms	0	2	0	4.32193	0.195468	0.19565	0.708521	no significant difference	grey
Srpk3	0	2	0	4.32193	0.195468	0.19565	0.708521	no significant difference	grey
Tmem9	1	2	0	4.32193	0.195468	0.19565	0.708521	no significant difference	grey
Tsg101	0	2	0	4.32193	0.195468	0.19565	0.708521	no significant difference	grey
Uba1y	0	2	0	4.32193	0.195468	0.19565	0.708521	no significant difference	grey
Rps11	0	53	79	-0.57586	0.19708	0.196761	0.706062	no significant difference	grey
Rps3	0	56	83	-0.567685	0.198599	0.198285	0.702709	no significant difference	grey
Msn	0	17	15	0.180572	0.200755	0.201555	0.695606	no significant difference	grey
Misp	0	51	76	-0.575502	0.203036	0.202685	0.693178	no significant difference	grey
Nup93	0	15	26	-0.793549	0.204977	0.204597	0.6891	no significant difference	grey
Hnrnpc	0	30	47	-0.647698	0.20838	0.207967	0.682005	no significant difference	grey
Bag2	0	15	13	0.206451	0.209284	0.210035	0.677708	no significant difference	grey
Kpnb1	0	5	11	-1.1375	0.215729	0.215423	0.666707	no significant difference	grey
Ywhae	0	5	11	-1.1375	0.215729	0.215423	0.666707	no significant difference	grey
Rpl18	0	13	11	0.241008	0.218076	0.218773	0.660007	no significant difference	grey
Hmgb1	0	34	52	-0.612977	0.222555	0.222099	0.653453	no significant difference	grey
Atp11a	0	11	9	0.289507	0.226955	0.227591	0.642844	no significant difference	grey
Capn5	0	11	9	0.289507	0.226955	0.227591	0.642844	no significant difference	grey
Fxr1	0	11	9	0.289507	0.226955	0.227591	0.642844	no significant difference	grey
Ist1	0	3	1	1.58496	0.231054	0.231327	0.635774	no significant difference	grey
Rprd2	0	3	1	1.58496	0.231054	0.231327	0.635774	no significant difference	grey
Rpl28	0	27	42	-0.63743	0.233686	0.233202	0.632267	no significant difference	grey
Cfap54	0	9	7	0.36257	0.235512	0.236081	0.626939	no significant difference	grey
Asb7	0	4	2	1	0.24238	0.242721	0.614893	no significant difference	grey
Krt33b	0	4	2	1	0.24238	0.242721	0.614893	no significant difference	grey
Prdx3	0	4	2	1	0.24238	0.242721	0.614893	no significant difference	grey
Arhgdia	0	7	5	0.485427	0.242717	0.243208	0.614022	no significant difference	grey
Clic1	0	7	5	0.485427	0.242717	0.243208	0.614022	no significant difference	grey
Paics	0	7	5	0.485427	0.242717	0.243208	0.614022	no significant difference	grey
Slc25a5	0	8	15	-0.906891	0.243487	0.243103	0.61421	no significant difference	grey
Hsp90ab1	0	44	47	-0.0951572	0.244443	0.246077	0.60893	no significant difference	grey
Gnai2	0	6	4	0.584963	0.245038	0.245485	0.609974	no significant difference	grey
Hist1h1c	0	6	4	0.584963	0.245038	0.245485	0.609974	no significant difference	grey
Psma6	0	6	4	0.584963	0.245038	0.245485	0.609974	no significant difference	grey
Tprn	0	6	4	0.584963	0.245038	0.245485	0.609974	no significant difference	grey
Txn	0	6	4	0.584963	0.245038	0.245485	0.609974	no significant difference	grey
Myl12b	0	5	3	0.736966	0.245522	0.245919	0.609207	no significant difference	grey
Prdx4	0	5	3	0.736966	0.245522	0.245919	0.609207	no significant difference	grey
Sarnp	0	4	9	-1.16993	0.245699	0.245383	0.610155	no significant difference	grey
Hint1	0	6	12	-1	0.246584	0.246227	0.608663	no significant difference	grey
Krt19	0	639	777	-0.282099	0.248746	0.260593	0.584038	no significant difference	grey
Rpl27a	0	16	15	0.0931094	0.257159	0.258015	0.588355	no significant difference	grey
Rpl35a	0	16	15	0.0931094	0.257159	0.258015	0.588355	no significant difference	grey
Nap1l1	0	21	33	-0.652077	0.25868	0.258155	0.588119	no significant difference	grey
Alyref	0	11	19	-0.788496	0.260027	0.259581	0.585727	no significant difference	grey
Cyp2a4	0	1	4	-2	0.268146	0.267916	0.572001	no significant difference	grey
Arpc4	0	30	45	-0.584963	0.269069	0.268478	0.571092	no significant difference	grey
Eef1g	0	14	23	-0.716207	0.27075	0.270254	0.568229	no significant difference	grey
Arpc2	0	85	118	-0.473252	0.274129	0.273514	0.56302	no significant difference	grey
Eif2s3x	0	7	13	-0.893085	0.275231	0.274824	0.560945	no significant difference	grey
Nup62	0	7	13	-0.893085	0.275231	0.274824	0.560945	no significant difference	grey
Ppp1r12a	0	25	38	-0.604071	0.2763	0.275711	0.559547	no significant difference	grey
Rplp0	0	12	20	-0.736966	0.280575	0.280085	0.55271	no significant difference	grey
Hnrnpm	0	5	10	-1	0.281231	0.28086	0.55151	no significant difference	grey
B4galnt4	0	3	7	-1.22239	0.282975	0.282659	0.548738	no significant difference	grey
Thrap3	0	3	7	-1.22239	0.282975	0.282659	0.548738	no significant difference	grey
Prdx1	0	25	26	-0.0565835	0.289861	0.29104	0.536047	no significant difference	grey
Rps7	0	52	58	-0.157541	0.290027	0.291913	0.534746	no significant difference	grey
Hnrnpl	0	10	17	-0.765535	0.290959	0.290482	0.53688	no significant difference	grey
Ldha	0	10	17	-0.765535	0.290959	0.290482	0.53688	no significant difference	grey
Dlst	0	11	10	0.137504	0.295034	0.295745	0.529082	no significant difference	grey
Mrps36	0	11	10	0.137504	0.295034	0.295745	0.529082	no significant difference	grey
Phb2	0	11	10	0.137504	0.295034	0.295745	0.529082	no significant difference	grey
Vim	0	1422	1761	-0.308473	0.298583	0.319667	0.495303	no significant difference	grey
Nes	0	115	156	-0.439912	0.298823	0.298103	0.525634	no significant difference	grey
Rps14	0	27	40	-0.567041	0.302044	0.301379	0.520887	no significant difference	grey
Lin7c	0	10	9	0.152003	0.30395	0.304628	0.51623	no significant difference	grey
Prdx2	0	17	17	0	0.304637	0.305576	0.514881	no significant difference	grey
Rps24	0	17	17	0	0.304637	0.305576	0.514881	no significant difference	grey
Actg2	0	0	2	-4.32193	0.311219	0.311044	0.507179	no significant difference	grey
Actr3b	0	0	2	-4.32193	0.311219	0.311044	0.507179	no significant difference	grey
Arhgef40	0	0	2	-4.32193	0.311219	0.311044	0.507179	no significant difference	grey
Bfsp1	0	0	2	-4.32193	0.311219	0.311044	0.507179	no significant difference	grey
Bhlhe22	0	0	2	-4.32193	0.311219	0.311044	0.507179	no significant difference	grey
Bsn	0	0	2	-4.32193	0.311219	0.311044	0.507179	no significant difference	grey
Colgalt1	0	0	2	-4.32193	0.311219	0.311044	0.507179	no significant difference	grey
Csnk2b	0	0	2	-4.32193	0.311219	0.311044	0.507179	no significant difference	grey
Ctbp1	0	0	2	-4.32193	0.311219	0.311044	0.507179	no significant difference	grey
Dsg3	0	0	2	-4.32193	0.311219	0.311044	0.507179	no significant difference	grey
Echs1	0	0	2	-4.32193	0.311219	0.311044	0.507179	no significant difference	grey
Eif3c	0	0	2	-4.32193	0.311219	0.311044	0.507179	no significant difference	grey
Eif3m	0	0	2	-4.32193	0.311219	0.311044	0.507179	no significant difference	grey
Eif4e	0	0	2	-4.32193	0.311219	0.311044	0.507179	no significant difference	grey
Ern1	0	0	2	-4.32193	0.311219	0.311044	0.507179	no significant difference	grey
Ezr	0	0	2	-4.32193	0.311219	0.311044	0.507179	no significant difference	grey
Fgfr1op	0	0	2	-4.32193	0.311219	0.311044	0.507179	no significant difference	grey
Fmnl1	0	0	2	-4.32193	0.311219	0.311044	0.507179	no significant difference	grey
Hadh	0	0	2	-4.32193	0.311219	0.311044	0.507179	no significant difference	grey
Has1	0	0	2	-4.32193	0.311219	0.311044	0.507179	no significant difference	grey
Klhl28	0	0	2	-4.32193	0.311219	0.311044	0.507179	no significant difference	grey
Lbr	0	0	2	-4.32193	0.311219	0.311044	0.507179	no significant difference	grey
Med21	0	0	2	-4.32193	0.311219	0.311044	0.507179	no significant difference	grey
Mitf	0	0	2	-4.32193	0.311219	0.311044	0.507179	no significant difference	grey
Mrnip	0	0	2	-4.32193	0.311219	0.311044	0.507179	no significant difference	grey
Mthfd2	0	0	2	-4.32193	0.311219	0.311044	0.507179	no significant difference	grey
Myorg	0	0	2	-4.32193	0.311219	0.311044	0.507179	no significant difference	grey
Naa10	0	0	2	-4.32193	0.311219	0.311044	0.507179	no significant difference	grey
Ndufb5	0	0	2	-4.32193	0.311219	0.311044	0.507179	no significant difference	grey
Nexn	0	0	2	-4.32193	0.311219	0.311044	0.507179	no significant difference	grey
Nup54	0	0	2	-4.32193	0.311219	0.311044	0.507179	no significant difference	grey
Olfm3	0	0	2	-4.32193	0.311219	0.311044	0.507179	no significant difference	grey
Pacsin3	0	0	2	-4.32193	0.311219	0.311044	0.507179	no significant difference	grey
Parpbp	0	0	2	-4.32193	0.311219	0.311044	0.507179	no significant difference	grey
Prdx5	0	0	2	-4.32193	0.311219	0.311044	0.507179	no significant difference	grey
Prmt1	0	0	2	-4.32193	0.311219	0.311044	0.507179	no significant difference	grey
Psmc2	0	0	2	-4.32193	0.311219	0.311044	0.507179	no significant difference	grey
Rnf40	0	0	2	-4.32193	0.311219	0.311044	0.507179	no significant difference	grey
Ruvbl2	0	0	2	-4.32193	0.311219	0.311044	0.507179	no significant difference	grey
Skt	0	0	2	-4.32193	0.311219	0.311044	0.507179	no significant difference	grey
Tmpo	0	0	2	-4.32193	0.311219	0.311044	0.507179	no significant difference	grey
Trir	0	0	2	-4.32193	0.311219	0.311044	0.507179	no significant difference	grey
Trmt112	0	0	2	-4.32193	0.311219	0.311044	0.507179	no significant difference	grey
Ttc7b	0	0	2	-4.32193	0.311219	0.311044	0.507179	no significant difference	grey
Ubap2l	0	0	2	-4.32193	0.311219	0.311044	0.507179	no significant difference	grey
Ube2n	0	0	2	-4.32193	0.311219	0.311044	0.507179	no significant difference	grey
Ubtfl1	0	0	2	-4.32193	0.311219	0.311044	0.507179	no significant difference	grey
Wasl	0	0	2	-4.32193	0.311219	0.311044	0.507179	no significant difference	grey
Wdpcp	0	0	2	-4.32193	0.311219	0.311044	0.507179	no significant difference	grey
Zc3h11a	0	0	2	-4.32193	0.311219	0.311044	0.507179	no significant difference	grey
Zc3hav1	0	0	2	-4.32193	0.311219	0.311044	0.507179	no significant difference	grey
Znf207	0	0	2	-4.32193	0.311219	0.311044	0.507179	no significant difference	grey
Znf706	0	0	2	-4.32193	0.311219	0.311044	0.507179	no significant difference	grey
Zzef1	0	0	2	-4.32193	0.311219	0.311044	0.507179	no significant difference	grey
Atad3	0	6	11	-0.874469	0.313169	0.312747	0.504807	no significant difference	grey
Hist2h2aa1	0	6	11	-0.874469	0.313169	0.312747	0.504807	no significant difference	grey
Psma1	0	9	8	0.169925	0.313463	0.314106	0.502924	no significant difference	grey
Ctnnd1	0	16	16	0	0.313563	0.314475	0.502415	no significant difference	grey
Krt1	0	16	16	0	0.313563	0.314475	0.502415	no significant difference	grey
Fth1	1	22	23	-0.0641303	0.313618	0.314725	0.502068	no significant difference	grey
Cct6a	0	21	22	-0.0671142	0.322273	0.323355	0.49032	no significant difference	grey
Farp1	0	8	7	0.192645	0.323672	0.324277	0.489084	no significant difference	grey
Map3k19	0	8	7	0.192645	0.323672	0.324277	0.489084	no significant difference	grey
Fam98a	0	4	8	-1	0.324165	0.323789	0.489737	no significant difference	grey
Fus	0	4	8	-1	0.324165	0.323789	0.489737	no significant difference	grey
Synm	0	4	8	-1	0.324165	0.323789	0.489737	no significant difference	grey
Rpl10	0	20	30	-0.584963	0.325406	0.324748	0.488454	no significant difference	grey
Rplp2	0	32	46	-0.523562	0.326634	0.32587	0.486956	no significant difference	grey
Atxn2l	0	12	19	-0.662965	0.333787	0.333223	0.477265	no significant difference	grey
Krt23	0	7	6	0.222392	0.334708	0.335273	0.474601	no significant difference	grey
Hist1h2ak	0	45	51	-0.180572	0.335062	0.336796	0.472633	no significant difference	grey
Gapdh	0	33	47	-0.510195	0.338191	0.337389	0.47187	no significant difference	grey
Pkm	0	19	20	-0.0740006	0.340893	0.341921	0.466074	no significant difference	grey
Arpc1b	0	94	111	-0.239827	0.342386	0.345141	0.462003	no significant difference	grey
Rps16	0	43	60	-0.480626	0.344022	0.343137	0.464533	no significant difference	grey
Slc9a3r1	0	6	5	0.263034	0.346754	0.347275	0.459326	no significant difference	grey
Cct8	0	28	40	-0.514573	0.352769	0.351972	0.453492	no significant difference	grey
Rps29	0	13	20	-0.621488	0.353644	0.353037	0.45218	no significant difference	grey
Gnb2	0	28	31	-0.146841	0.35382	0.355121	0.449624	no significant difference	grey
Ppia	0	25	36	-0.526069	0.354055	0.353285	0.451875	no significant difference	grey
Cryab	0	12	12	0	0.355196	0.355985	0.448568	no significant difference	grey
Hist1h1d	0	121	145	-0.261046	0.359232	0.362431	0.440775	no significant difference	grey
Cplane2	0	5	9	-0.847997	0.359508	0.359079	0.44481	no significant difference	grey
Csnk1a1	0	5	9	-0.847997	0.359508	0.359079	0.44481	no significant difference	grey
Cycs	0	5	9	-0.847997	0.359508	0.359079	0.44481	no significant difference	grey
Kars	0	5	9	-0.847997	0.359508	0.359079	0.44481	no significant difference	grey
Nup214	0	5	9	-0.847997	0.359508	0.359079	0.44481	no significant difference	grey
Capn7	0	5	4	0.321928	0.360072	0.360547	0.443039	no significant difference	grey
Pgk1	0	5	4	0.321928	0.360072	0.360547	0.443039	no significant difference	grey
Pa2g4	0	17	18	-0.0824622	0.361557	0.362528	0.440658	no significant difference	grey
Cct4	0	41	47	-0.197037	0.364793	0.366426	0.436014	no significant difference	grey
Ppp1cb	0	8	13	-0.70044	0.368488	0.367969	0.434189	no significant difference	grey
Ilf2	0	4	3	0.415037	0.375071	0.375492	0.425399	no significant difference	grey
Nedd8	0	4	3	0.415037	0.375071	0.375492	0.425399	no significant difference	grey
Wdr44	0	4	3	0.415037	0.375071	0.375492	0.425399	no significant difference	grey
Taok1	0	3	6	-1	0.379743	0.379377	0.420929	no significant difference	grey
Xpnpep1	0	3	6	-1	0.379743	0.379377	0.420929	no significant difference	grey
Chchd3	0	20	22	-0.137504	0.384252	0.385323	0.414175	no significant difference	grey
Dpysl2	0	6	10	-0.736966	0.3904	0.389921	0.409023	no significant difference	grey
Rpl8	0	72	96	-0.415037	0.392156	0.390914	0.407919	no significant difference	grey
Eif3k	0	24	27	-0.169925	0.392369	0.393557	0.404992	no significant difference	grey
Atp5pd	0	3	2	0.584963	0.392443	0.392804	0.405824	no significant difference	grey
Gng5	0	3	2	0.584963	0.392443	0.392804	0.405824	no significant difference	grey
Krt13	0	3	2	0.584963	0.392443	0.392804	0.405824	no significant difference	grey
Zfyve16	0	3	2	0.584963	0.392443	0.392804	0.405824	no significant difference	grey
Eef1a1	0	139	182	-0.388854	0.393124	0.391626	0.407128	no significant difference	grey
Hspe1	0	9	9	0	0.395611	0.396292	0.401984	no significant difference	grey
Srsf3	0	9	9	0	0.395611	0.396292	0.401984	no significant difference	grey
Tpi1	0	9	9	0	0.395611	0.396292	0.401984	no significant difference	grey
Cct5	0	25	35	-0.485427	0.396572	0.395716	0.402617	no significant difference	grey
Rps6	0	25	35	-0.485427	0.396572	0.395716	0.402617	no significant difference	grey
Atp5f1b	0	37	43	-0.216811	0.398025	0.399545	0.398434	no significant difference	grey
Krt8	0	934	1165	-0.318835	0.402091	0.413484	0.383542	no significant difference	grey
Bhlhe23	0	1	3	-1.58496	0.40391	0.403645	0.394	no significant difference	grey
Ganab	0	1	3	-1.58496	0.40391	0.403645	0.394	no significant difference	grey
Lamtor5	0	1	3	-1.58496	0.40391	0.403645	0.394	no significant difference	grey
Stxbp1	0	1	3	-1.58496	0.40391	0.403645	0.394	no significant difference	grey
Zfhx3	0	1	3	-1.58496	0.40391	0.403645	0.394	no significant difference	grey
Rps2	0	19	27	-0.50696	0.404013	0.403235	0.394442	no significant difference	grey
Hist1h1a	0	46	62	-0.430634	0.405673	0.404563	0.393014	no significant difference	grey
Hist1h2bh	0	46	62	-0.430634	0.405673	0.404563	0.393014	no significant difference	grey
Rpl6	0	50	67	-0.422233	0.410813	0.40965	0.387587	no significant difference	grey
Dnaja2	0	13	14	-0.106915	0.411126	0.411966	0.385138	no significant difference	grey
Eef1d	0	13	14	-0.106915	0.411126	0.411966	0.385138	no significant difference	grey
Rpl37a	0	13	14	-0.106915	0.411126	0.411966	0.385138	no significant difference	grey
Hist1h1e	0	13	19	-0.547488	0.41156	0.410886	0.386279	no significant difference	grey
Rpl19	0	13	19	-0.547488	0.41156	0.410886	0.386279	no significant difference	grey
Ddx5	0	8	8	0	0.411831	0.412473	0.384605	no significant difference	grey
Ctnnb1	0	44	52	-0.241008	0.412594	0.414259	0.382728	no significant difference	grey
Cox6a1	0	2	1	1	0.413572	0.413861	0.383146	no significant difference	grey
Dld	0	2	1	1	0.413572	0.413861	0.383146	no significant difference	grey
Grid1	0	2	1	1	0.413572	0.413861	0.383146	no significant difference	grey
Nop16	0	2	1	1	0.413572	0.413861	0.383146	no significant difference	grey
Eif4b	0	10	15	-0.584963	0.415068	0.414461	0.382516	no significant difference	grey
Rpl23	0	10	15	-0.584963	0.415068	0.414461	0.382516	no significant difference	grey
Rpl26	0	54	72	-0.415037	0.41546	0.414246	0.382741	no significant difference	grey
Elob	0	7	11	-0.652077	0.417803	0.417277	0.379576	no significant difference	grey
RTRAF	0	7	11	-0.652077	0.417803	0.417277	0.379576	no significant difference	grey
Nup88	0	4	7	-0.807355	0.417933	0.417513	0.37933	no significant difference	grey
Tagln2	0	4	7	-0.807355	0.417933	0.417513	0.37933	no significant difference	grey
Rps17	0	21	24	-0.192645	0.425898	0.426993	0.36958	no significant difference	grey
Rps26	0	24	33	-0.459432	0.427856	0.426959	0.369614	no significant difference	grey
D8Ertd738e	0	7	7	0	0.430021	0.430619	0.365907	no significant difference	grey
Tkt	0	7	7	0	0.430021	0.430619	0.365907	no significant difference	grey
Tcp1	0	33	39	-0.241008	0.435368	0.436765	0.359752	no significant difference	grey
S100a4	0	11	16	-0.540568	0.435808	0.435159	0.361352	no significant difference	grey
Nme2	0	20	23	-0.201634	0.438146	0.439207	0.35733	no significant difference	grey
Rpl30	0	25	34	-0.443607	0.441029	0.440095	0.356454	no significant difference	grey
Adat1	0	1	0	3.32193	0.442124	0.442316	0.354267	no significant difference	grey
Arid3c	0	1	0	3.32193	0.442124	0.442316	0.354267	no significant difference	grey
Atp6v1e1	0	1	0	3.32193	0.442124	0.442316	0.354267	no significant difference	grey
Bri3bp	0	1	0	3.32193	0.442124	0.442316	0.354267	no significant difference	grey
Casc3	0	1	0	3.32193	0.442124	0.442316	0.354267	no significant difference	grey
Ccnb1ip1	0	1	0	3.32193	0.442124	0.442316	0.354267	no significant difference	grey
Cdo1	0	1	0	3.32193	0.442124	0.442316	0.354267	no significant difference	grey
Cenpj	0	1	0	3.32193	0.442124	0.442316	0.354267	no significant difference	grey
Drp2	0	1	0	3.32193	0.442124	0.442316	0.354267	no significant difference	grey
Fam120c	0	1	0	3.32193	0.442124	0.442316	0.354267	no significant difference	grey
Hdlbp	0	1	0	3.32193	0.442124	0.442316	0.354267	no significant difference	grey
Kcns2	0	1	0	3.32193	0.442124	0.442316	0.354267	no significant difference	grey
Kctd10	0	1	0	3.32193	0.442124	0.442316	0.354267	no significant difference	grey
Lsm12	0	1	0	3.32193	0.442124	0.442316	0.354267	no significant difference	grey
Mrpl43	0	1	0	3.32193	0.442124	0.442316	0.354267	no significant difference	grey
Mycbp	0	1	0	3.32193	0.442124	0.442316	0.354267	no significant difference	grey
Ncaph	0	1	0	3.32193	0.442124	0.442316	0.354267	no significant difference	grey
Nhlrc3	0	1	0	3.32193	0.442124	0.442316	0.354267	no significant difference	grey
Nobox	0	1	0	3.32193	0.442124	0.442316	0.354267	no significant difference	grey
Nup37	0	1	0	3.32193	0.442124	0.442316	0.354267	no significant difference	grey
Psmd5	0	1	0	3.32193	0.442124	0.442316	0.354267	no significant difference	grey
Rgs3	0	1	0	3.32193	0.442124	0.442316	0.354267	no significant difference	grey
Rps15	0	1	0	3.32193	0.442124	0.442316	0.354267	no significant difference	grey
Saysd1	0	1	0	3.32193	0.442124	0.442316	0.354267	no significant difference	grey
Slc12a2	0	1	0	3.32193	0.442124	0.442316	0.354267	no significant difference	grey
Smarcd1	0	1	0	3.32193	0.442124	0.442316	0.354267	no significant difference	grey
Taok2	0	1	0	3.32193	0.442124	0.442316	0.354267	no significant difference	grey
Trhde	0	1	0	3.32193	0.442124	0.442316	0.354267	no significant difference	grey
Whrn	0	1	0	3.32193	0.442124	0.442316	0.354267	no significant difference	grey
Hspb1	0	28	33	-0.237039	0.443713	0.444983	0.351657	no significant difference	grey
Afdn	0	29	39	-0.427421	0.447047	0.446039	0.350627	no significant difference	grey
Krt6a	0	87	113	-0.377235	0.448578	0.446952	0.349739	no significant difference	grey
Fbl	0	5	8	-0.678072	0.44971	0.449239	0.347522	no significant difference	grey
Pfn1	0	5	8	-0.678072	0.44971	0.449239	0.347522	no significant difference	grey
Seh1l	0	19	22	-0.211504	0.451008	0.452034	0.344829	no significant difference	grey
H1f0	0	12	17	-0.5025	0.455129	0.45444	0.342523	no significant difference	grey
Rpl35	0	37	49	-0.405256	0.456463	0.455319	0.341684	no significant difference	grey
Calm1	0	92	119	-0.371256	0.457447	0.455735	0.341288	no significant difference	grey
Cfap74	0	2	4	-1	0.457493	0.457161	0.339931	no significant difference	grey
Hnrnph1	0	9	13	-0.530515	0.4647	0.464088	0.333399	no significant difference	grey
Aldoa	0	50	61	-0.286881	0.466217	0.467915	0.329833	no significant difference	grey
Hspa5	0	77	95	-0.303069	0.470964	0.473083	0.325062	no significant difference	grey
Mdh2	0	5	5	0	0.475106	0.475608	0.322751	no significant difference	grey
Rpl23a	0	41	50	-0.286304	0.475931	0.477443	0.321078	no significant difference	grey
Rpl27	0	37	45	-0.2824	0.476499	0.477931	0.320635	no significant difference	grey
Fam83b	0	6	9	-0.584963	0.476924	0.476407	0.322022	no significant difference	grey
Dctn2	0	17	20	-0.234465	0.478803	0.479757	0.318979	no significant difference	grey
Ogdh	0	17	20	-0.234465	0.478803	0.479757	0.318979	no significant difference	grey
Rps9	0	17	20	-0.234465	0.478803	0.479757	0.318979	no significant difference	grey
Hist1h1b	0	77	99	-0.36257	0.482131	0.480437	0.318363	no significant difference	grey
Atp5f1a	0	48	59	-0.297681	0.483536	0.485161	0.314114	no significant difference	grey
Lima1	0	66	85	-0.364997	0.484193	0.482609	0.316404	no significant difference	grey
Ctnna1	0	94	117	-0.315776	0.487205	0.489487	0.310258	no significant difference	grey
Rpl12	0	32	39	-0.285402	0.487752	0.489065	0.310633	no significant difference	grey
Rps20	0	32	39	-0.285402	0.487752	0.489065	0.310633	no significant difference	grey
Snrpn	0	14	19	-0.440573	0.490159	0.489394	0.310341	no significant difference	grey
Hspd1	0	47	58	-0.303392	0.492452	0.49404	0.306238	no significant difference	grey
Dmd	0	16	19	-0.247928	0.493875	0.494791	0.305578	no significant difference	grey
Dars	0	3	5	-0.736966	0.49538	0.494992	0.305402	no significant difference	grey
Gipc1	0	3	5	-0.736966	0.49538	0.494992	0.305402	no significant difference	grey
Lactb	0	3	5	-0.736966	0.49538	0.494992	0.305402	no significant difference	grey
P4hb	1	3	5	-0.736966	0.49538	0.494992	0.305402	no significant difference	grey
Anpep	0	8	9	-0.169925	0.49927	0.49991	0.301108	no significant difference	grey
Myl1	0	7	10	-0.514573	0.50073	0.500171	0.300882	no significant difference	grey
Pgam1	0	7	10	-0.514573	0.50073	0.500171	0.300882	no significant difference	grey
Rps19	0	61	78	-0.354665	0.504363	0.502772	0.298628	no significant difference	grey
Alpk2	0	4	4	0	0.50462	0.505065	0.296653	no significant difference	grey
Atp5f1c	0	4	4	0	0.50462	0.505065	0.296653	no significant difference	grey
Lpp	0	4	4	0	0.50462	0.505065	0.296653	no significant difference	grey
Pcbp1	0	4	4	0	0.50462	0.505065	0.296653	no significant difference	grey
Krt7	0	387	489	-0.337501	0.50597	0.50193	0.299357	no significant difference	grey
Arpc3	0	27	35	-0.374396	0.510978	0.509906	0.29251	no significant difference	grey
S100a10	0	11	13	-0.241008	0.514919	0.515666	0.287631	no significant difference	grey
H2afz	0	22	27	-0.295456	0.516577	0.517632	0.285979	no significant difference	grey
Rps25	0	22	27	-0.295456	0.516577	0.517632	0.285979	no significant difference	grey
Rpl38	0	20	26	-0.378512	0.521483	0.520549	0.283538	no significant difference	grey
Sf3b5	0	7	8	-0.192645	0.523076	0.523668	0.280944	no significant difference	grey
Bcat1	0	4	6	-0.584963	0.524894	0.524455	0.280292	no significant difference	grey
Dpy30	0	4	6	-0.584963	0.524894	0.524455	0.280292	no significant difference	grey
Eloc	0	4	6	-0.584963	0.524894	0.524455	0.280292	no significant difference	grey
Rpl24	0	21	27	-0.36257	0.534394	0.533427	0.272925	no significant difference	grey
Rpl5	0	21	27	-0.36257	0.534394	0.533427	0.272925	no significant difference	grey
Rpl11	0	17	22	-0.371969	0.535462	0.534591	0.271978	no significant difference	grey
Ywhaz	0	17	22	-0.371969	0.535462	0.534591	0.271978	no significant difference	grey
Dnaja1	0	17	21	-0.304855	0.536548	0.537458	0.269656	no significant difference	grey
Psmb6	0	9	12	-0.415037	0.540952	0.540314	0.267353	no significant difference	grey
Chp1	0	3	3	0	0.542507	0.542888	0.26529	no significant difference	grey
Dbt	0	3	3	0	0.542507	0.542888	0.26529	no significant difference	grey
Krt77	0	3	3	0	0.542507	0.542888	0.26529	no significant difference	grey
Thsd7b	0	3	3	0	0.542507	0.542888	0.26529	no significant difference	grey
Tmsb10	0	3	3	0	0.542507	0.542888	0.26529	no significant difference	grey
Hnrnpd	0	13	16	-0.29956	0.544871	0.545664	0.263075	no significant difference	grey
Atp6v1a	0	27	34	-0.332575	0.546195	0.547316	0.261761	no significant difference	grey
Rpl18a	0	22	28	-0.347923	0.546757	0.545758	0.263	no significant difference	grey
Atp6v1d	0	5	7	-0.485427	0.549209	0.548725	0.260645	no significant difference	grey
Erh	0	5	7	-0.485427	0.549209	0.548725	0.260645	no significant difference	grey
Hsp90aa1	0	5	7	-0.485427	0.549209	0.548725	0.260645	no significant difference	grey
Polr2k	0	5	7	-0.485427	0.549209	0.548725	0.260645	no significant difference	grey
Uggt1	0	6	7	-0.222392	0.55029	0.550831	0.258982	no significant difference	grey
Rpl34	0	14	18	-0.36257	0.552451	0.551655	0.258333	no significant difference	grey
Actr1b	0	0	1	-3.32193	0.557876	0.557708	0.253593	no significant difference	grey
Ak3	0	0	1	-3.32193	0.557876	0.557708	0.253593	no significant difference	grey
Ap3s1	1	0	1	-3.32193	0.557876	0.557708	0.253593	no significant difference	grey
Apex1	0	0	1	-3.32193	0.557876	0.557708	0.253593	no significant difference	grey
Arf1	0	0	1	-3.32193	0.557876	0.557708	0.253593	no significant difference	grey
Atp5mg	0	0	1	-3.32193	0.557876	0.557708	0.253593	no significant difference	grey
Banf1	0	0	1	-3.32193	0.557876	0.557708	0.253593	no significant difference	grey
Cars2	0	0	1	-3.32193	0.557876	0.557708	0.253593	no significant difference	grey
Cdc73	0	0	1	-3.32193	0.557876	0.557708	0.253593	no significant difference	grey
Cenpo	0	0	1	-3.32193	0.557876	0.557708	0.253593	no significant difference	grey
Chaf1b	0	0	1	-3.32193	0.557876	0.557708	0.253593	no significant difference	grey
Ddx56	0	0	1	-3.32193	0.557876	0.557708	0.253593	no significant difference	grey
Eif3f	0	0	1	-3.32193	0.557876	0.557708	0.253593	no significant difference	grey
Fgfr4	0	0	1	-3.32193	0.557876	0.557708	0.253593	no significant difference	grey
Galnt10	0	0	1	-3.32193	0.557876	0.557708	0.253593	no significant difference	grey
Gdpd5	0	0	1	-3.32193	0.557876	0.557708	0.253593	no significant difference	grey
Gpd2	0	0	1	-3.32193	0.557876	0.557708	0.253593	no significant difference	grey
Grpel1	0	0	1	-3.32193	0.557876	0.557708	0.253593	no significant difference	grey
Hmgb3	0	0	1	-3.32193	0.557876	0.557708	0.253593	no significant difference	grey
Lrrc69	0	0	1	-3.32193	0.557876	0.557708	0.253593	no significant difference	grey
Ltk	0	0	1	-3.32193	0.557876	0.557708	0.253593	no significant difference	grey
Mmp12	0	0	1	-3.32193	0.557876	0.557708	0.253593	no significant difference	grey
Mrpl11	0	0	1	-3.32193	0.557876	0.557708	0.253593	no significant difference	grey
Mtap	0	0	1	-3.32193	0.557876	0.557708	0.253593	no significant difference	grey
Mvb12a	0	0	1	-3.32193	0.557876	0.557708	0.253593	no significant difference	grey
Myo18a	0	0	1	-3.32193	0.557876	0.557708	0.253593	no significant difference	grey
Naa15	0	0	1	-3.32193	0.557876	0.557708	0.253593	no significant difference	grey
Nuf2	0	0	1	-3.32193	0.557876	0.557708	0.253593	no significant difference	grey
Nup85	0	0	1	-3.32193	0.557876	0.557708	0.253593	no significant difference	grey
Odf2	0	0	1	-3.32193	0.557876	0.557708	0.253593	no significant difference	grey
Pak1ip1	0	0	1	-3.32193	0.557876	0.557708	0.253593	no significant difference	grey
Pigl	0	0	1	-3.32193	0.557876	0.557708	0.253593	no significant difference	grey
Pld5	0	0	1	-3.32193	0.557876	0.557708	0.253593	no significant difference	grey
Prss8	0	0	1	-3.32193	0.557876	0.557708	0.253593	no significant difference	grey
Psmg2	0	0	1	-3.32193	0.557876	0.557708	0.253593	no significant difference	grey
Qtrt2	0	0	1	-3.32193	0.557876	0.557708	0.253593	no significant difference	grey
Racgap1	0	0	1	-3.32193	0.557876	0.557708	0.253593	no significant difference	grey
Rpa2	0	0	1	-3.32193	0.557876	0.557708	0.253593	no significant difference	grey
Sec13	0	0	1	-3.32193	0.557876	0.557708	0.253593	no significant difference	grey
Srsf7	0	0	1	-3.32193	0.557876	0.557708	0.253593	no significant difference	grey
Tes	0	0	1	-3.32193	0.557876	0.557708	0.253593	no significant difference	grey
Tpd52l2	0	0	1	-3.32193	0.557876	0.557708	0.253593	no significant difference	grey
Vps29	0	0	1	-3.32193	0.557876	0.557708	0.253593	no significant difference	grey
Wdr5	0	0	1	-3.32193	0.557876	0.557708	0.253593	no significant difference	grey
H2afx	0	1	2	-1	0.586428	0.586175	0.231973	no significant difference	grey
St3gal2	0	1	2	-1	0.586428	0.586175	0.231973	no significant difference	grey
Tuba1c	0	1	2	-1	0.586428	0.586175	0.231973	no significant difference	grey
Cep55	0	2	2	0	0.59609	0.596394	0.224467	no significant difference	grey
Dynll2	0	2	2	0	0.59609	0.596394	0.224467	no significant difference	grey
Tuba4a	0	2	2	0	0.59609	0.596394	0.224467	no significant difference	grey
Chmp1b2	0	2	3	-0.584963	0.607557	0.60724	0.21664	no significant difference	grey
Dync1i2	0	2	3	-0.584963	0.607557	0.60724	0.21664	no significant difference	grey
Psmd10	0	2	3	-0.584963	0.607557	0.60724	0.21664	no significant difference	grey
Snrpa1	0	2	3	-0.584963	0.607557	0.60724	0.21664	no significant difference	grey
Tanc2	0	2	3	-0.584963	0.607557	0.60724	0.21664	no significant difference	grey
Tmlhe	0	2	3	-0.584963	0.607557	0.60724	0.21664	no significant difference	grey
Tubb2a	0	2	3	-0.584963	0.607557	0.60724	0.21664	no significant difference	grey
Prkaca	0	4	5	-0.321928	0.620257	0.620679	0.207133	no significant difference	grey
Rplp1	0	4	5	-0.321928	0.620257	0.620679	0.207133	no significant difference	grey
Brap	0	3	4	-0.415037	0.624929	0.624558	0.204427	no significant difference	grey
Cbx3	0	3	4	-0.415037	0.624929	0.624558	0.204427	no significant difference	grey
Nrros	0	3	4	-0.415037	0.624929	0.624558	0.204427	no significant difference	grey
Psmd11	0	3	4	-0.415037	0.624929	0.624558	0.204427	no significant difference	grey
Pycr3	0	3	4	-0.415037	0.624929	0.624558	0.204427	no significant difference	grey
sept10	0	3	4	-0.415037	0.624929	0.624558	0.204427	no significant difference	grey
Snrpc	0	3	4	-0.415037	0.624929	0.624558	0.204427	no significant difference	grey
Lipt2	0	1	1	0	0.688781	0.688983	0.161791	no significant difference	grey
Lrtm2	0	1	1	0	0.688781	0.688983	0.161791	no significant difference	grey
		18383	23216
