# Supplementary material for: Lumenal Galectin-9-Lamp2 interaction regulates lysosome and autophagy to prevent pathogenesis in the intestine and pancreas
Source: Nat Commun. 2020 Aug 27;11:4286. doi: 10.1038/s41467-020-18102-7 (PMC7453023; doi:10.1038/s41467-020-18102-7)
Supplement: Supplementary file 5 — Source Data [file 41467_2020_18102_MOESM5_ESM.xlsx]

## Sheet: Figure 1b
Figure 1b
		Average number of degradative structures per cell intensity (normalized)
		WT (n=4)				Gal-9-/- (n=4)
	Typical	10	11	11	9	3	2	1	3
	Partial	3	4	3	2	14	12	8	7
	Aberrant	0	1	1	0	6	8	10	10
		Median
	Typical	10.5				2.5
	Partial	3				10
	Aberrant	0.5				9

## Sheet: Figure 1c
Figure 1c
		MDC %
		WT (n=5)					Gal-9-/- (n=5)
		3.46	1.83	4.26	2.04	1.83	18.9	10.7	22.2	13.7	21.1
	Median	2.04					18.9
		MDC MFI
		WT (n=5)					Gal-9-/- (n=5)
		354	794	779	843	762	1132	1174	1051	1143	1032
	Median	779					1132

## Sheet: Figure 1e
Figure 1e
		Red Fluorescence intensity (normalized) intensity (normalized)
	sec	WT (n=5)					Gal-9-/- (n=5)
	0	1	1	1	1	1	1	1	1	1	1
	30	0.76715	0.75387	0.93292	0.77336	0.71455	0.57425	0.54066	0.50998	0.58121	0.56761
	60	0.63364	0.63946	0.84855	0.65924	0.60072	0.42821	0.39069	0.37161	0.42323	0.41915
	90	0.53885	0.56488	0.772	0.55947	0.52969	0.34289	0.31022	0.29202	0.32645	0.33142
	120	0.468	0.51416	0.70796	0.48901	0.47548	0.29105	0.26275	0.24549	0.27155	0.27201
	sec	Median
	0	1					1
	30	0.76715					0.56761
	60	0.63946					0.41915
	90	0.55947					0.32645
	120	0.48901					0.27155

## Sheet: Figure 1h
Figure 1h
	Survival curve intensity (normalized)
	time	WT (n=9)	Gal-9-/- (n=9)
	4	0
	3	1
	4	0
	4	0
	3	1
	3	1
	4	0
	4	0
	4	0
	4		0
	2		1
	3		1
	3		1
	4		1
	2		1
	2		1
	2		1
	2		1

## Sheet: Figure 1i
Figure 1i
		sXBP1										Grp78										CHOP
Tm	Gal-9	WT (n=3)			Gal-9-/- (n=3)					Tm	Gal-9	WT (n=3)			Gal-9-/- (n=3)					Tm	Gal-9	WT (n=3)			Gal-9-/- (n=3)
-	-	748.851	2041.06	1009.46	5712.57	6487.8	7569.1			-	-	962.427	717.412	429.29	3112.27	2328.46	2944.33			-	-	1956.8	1660.97	1605.41	4089.95	3079.09	8463.52
+	-	5151.23	4363.8	4050.08	10426.8	10913.1	8682.26			+	-	3711.71	3863.16	972.292	6633.46	8779.51	8993.5			+	-	10362.4	7684.92	6692.23	24451.3	30939.2	20978.2
-	+	1207.26	1849.15	2229.86	1835.36	2280.9	2983.49			-	+	779.692	350.873	485.678	1429.57	392.75	1447.82			-	+	2044.22	406.707	1715.6	1329.91	1292.79	2095.53
+	+	3818.11	3626.06	3753.93	4537.32	5436.27	3051.03			+	+	2219.2	1279.71	1133.9	4084.42	3595.73	4068.1			+	+	7223.54	5630.57	7125.51	9214.35	15913.7	12192.2
Tm	Gal-9	Median								Tm	Gal-9	Median								Tm	Gal-9	Median
-	-	1009.46			6487.8					-	-	717.412			2944.33					-	-	1660.97			4089.95
+	-	4363.8			10426.8					+	-	3711.71			8779.51					+	-	7684.92			24451.3
-	+	1849.15			2280.9					-	+	485.678			1429.57					-	+	1715.6			1329.91
+	+	3753.93			4537.32					+	+	1279.71			4068.1					+	+	7125.51			12192.2

## Sheet: Figure 2b
Figure 2b
		% of Yersinia killed normalized to untreated
		WT (n=5)					Gal-9-/- (n=5)
	+Cch	48.3871	50	63.8889	33.3333	45.1613	28.2609	0	18.6047	10.2564	23.3333
	+MDP	50	75	47.2222	33.3333	41.9355	17.3913	3.57143	9.30233	20.5128	0
	+IL-22	40.3226	87.5	50	46.6667	35.4839	8.69565	10.7143	0	2.5641	3.33333
		Median
	+Cch	48.3871					18.6047
	+MDP	47.2222					9.30233
	+IL-22	46.6667					3.33333

## Sheet: Figure 2c
Figure 2c
		Defensin-β3										Cryptdin
IL-22	Gal-9	WT (n=3)			Gal-9-/- (n=3)					IL-22	Gal-9	WT (n=3)			Gal-9-/- (n=3)
-	-	863.125	426.001	387.079	107.164	58.89	64.3244			-	-	2920762	2548839	2978254	2361189	2000000	2138962
+	-	699.835	1138.97	926.021	129.248	226.915	120.186			+	-	6044053	4598941	4436206	2740339	2579755	2206764
-	+	288.638	407.203	301.146	133.959	103.87	113.088			-	+	2499453	2041313	2783934	2515975	2893233	2838776
+	+	523.749	339.371	522.158	311.87	538.341	432.769			+	+	4716612	4302443	4669569	4102425	3680093	4278874
IL-22	Gal-9	Median								IL-22	Gal-9	Median
-	-	426.001			64.3244					-	-	2920762			2138962
+	-	926.021			129.248					+	-	4598941			2579755
-	+	301.146			113.088					-	+	2499453			2838776
+	+	522.158			432.769					+	+	4669569			4102425

## Sheet: Figure 2e
Figure 2e
		colon length
		WT (n=7)							Gal-9-/- (n=7)
		9.1	8.1	9.1	9.7	9.8	9.5	9.6	7.8	8.1	8.9	8.8	8.2	8.9	8.4
	Median	9.5							8.4
		Crypt number intensity (normalized)
		WT (n=7)							Gal-9-/- (n=7)
	ileum	42	38.4	45	55	47	57	52	30	31.2	38	26	32	27	32
	colon	48	42	39	40	42	38	43	34	30	33	32	29	34	35
		Median
	ileum	47							31.2
	colon	42							33

## Sheet: Figure 2h
Figure 2h
		Relative enzyme activity
		WT (n=7)							Gal-9-/- (n=7)
	β-Hex	1	0.978463	1	1.009	0.851529	0.832467	0.772374	0.7079	0.59513	0.617139	0.7802	0.688803	0.068422	0.650232
	β-Gal	1	1.062	1	0.84633	0.972347	1.02512	0.941446	0.734193	0.684469	0.748956	0.481333	0.826008	0.734944	0.781775
	α-Man	1	1.01667	1	1.18884	1.26395	1.4324	1.11588	0.770513	0.778846	0.783262	0.541845	0.766094	0.875536	0.83691
		Median
	β-Hex	0.978463							0.650232
	β-Gal	1							0.734944
	α-Man	1.11588							0.778846

## Sheet: Figure 2j
Figure 2j
		Body weight (%)
	day	Gal-9f/f(n=12)												Defa6-cre+Gal9f/f (n=12)
	0	100	100	100	100	100	100	100	100	100	100	100	100	100	100	100	100	100	100	100	100	100	100	100	100
	1	100.682	100.797	99.8721	100.719	99.5994	100.381	99.5157	98.8437	99.3286	99.2817	98.776	99.5085	99.3314	98.7381	96.7762	99.2718	96.4604	98.6817	101.019	99.3787	99.9676	99.5417	100.094	98.5935
	2	97.8233	99.9387	100.224	99.3889	99.1371	99.555	99.6125	99.1941	100.224	99.6408	99.3574	100.426	99.5224	99.7845	97.2324	99.3528	96.799	98.4127	100.362	98.205	98.7047	98.8828	99.654	99.0803
	3	98.2456	99.8467	99.4885	99.8562	98.7982	98.9828	97.6429	98.7386	98.4015	97.845	96.5116	98.2307	99.2359	97.0145	95.59	97.7346	96.3066	98.8701	98.9809	98.4122	94.3977	93.4116	92.6707	93.2919
	4	97.5309	98.4672	99.1368	98.8857	98.5516	98.2835	96.7065	98.0378	96.7072	95.3906	91.3403	95.806	95.7338	94.2136	95.073	95.4153	92.5823	93.1665	98.455	99.0335	91.0622	90.2893	87.4174	87.5845
	5	91.2606	96.8424	95.5243	96.2257	90.2311	92.4348	96.4482	95.7253	95.844	93.894	92.7173	94.1022	89.4301	88.8889	91.4842	89.2395	91.1357	89.965	92.3406	92.4059	89.7021	89.0003	86.285	86.4214
	6	89.5387	93.5622	89.3542	92.6312	85.547	91.068	85.8896	91.7309	90.1535	84.1066	84.1187	81.4875	85.2276	83.6565	88.4124	83.2255	86.2419	85.2838	92.6693	87.2282	78.6917	84.3884	76.1875	77.874
	7	87.3944	91.8455	85.7417	85.7656	81.8798	88.8112	84.8563	92.6069	81.7775	79.2577	75.8568	75.8191	84.7819	80.671	86.1922	79.315	81.6559	82.163	87.1795	85.6403	71.7293	76.9694	72.9475	73.3568
	8	86.2248	88.8105	84.0473	83.1776	81.0169	86.8086	81.4336	88.3322	76.4066	75.4265	74.2962	77.0642	77.1092	75.5617	80.0182	75.7821	76.4851	75.3565	79.8817	81.4636	71.3731	74.8783	67.8515	70.706
	day	Median
	0	100												100
	1	99.5575												99.3016
	2	99.5838												98.9816
	3	98.5701												96.6605
	4	97.7844												93.6901
	5	97.7844												93.6901
	6	94.8133												89.5661
	7	85.299												81.1634
	8	82.3056												75.6719
		Disease Activity Index
	day	Gal-9f/f(n=12)												Defa6-cre+Gal9f/f (n=12)
	0	0	0	0	0	0	0	0	0	0	0	0	0	0	0	0	0	0	0	0	0	0	0	0	0
	1	0	0	1	0	1	0	1	1	1	1	1	1	1	1	1	1	1	1	0	1	1	1	0	1
	2	1	1	0	1	1	1	1	1	0	1	1	0	1	1	1	1	1	1	0	1	1	1	1	1
	3	1	1	1	1	1	1	1	1	1	1	1	1	1	1	1	1	1	1	1	1	2	2	2	2
	4	1	1	1	1	1	1	1	1	2	4	6	5	1	2	1	1	2	2	1	1	6	7	6	7
	5	4	3	3	3	3	3	3	3	5	8	8	9	5	8	7	7	5	6	6	5	11	11	10	10
	6	6	6	6	8	7	6	6	6	6	7	8	7	7	8	9	9	8	8	7	7	10	8	9	9
	7	8	6	7	8	6	7	7	7	5	7	6	7	8	9	10	9	9	9	7	7	9	8	7	8
	8	5	4	5	6	5	5	5	5	7	6	6	6	9	7	7	10	7	10	7	7	7	9	7	8
	day	Median
	0	0												0
	1	1												1
	2	1												1
	3	1												1
	4	1												2
	5	1												2
	6	3												7
	7	7												8.5
	8	5												7
		Colon length (cm)
	day	Gal-9f/f(n=12)												Defa6-cre+Gal9f/f (n=12)
	8	7.8	9.1	7.4	7.6	7.6	8.3	8.9	7.8	7	7.8	7.5	7.7	7	7.5	7.4	6.9	6.4	6.8	7.3	7.1	5.5	6.6	6.7	7.2
	day	Median
	8	7.75												6.95

[truncated: 41 more sheets: Figure 3a, Figure 3c, Figure 3d, Figure 3f, Figure 3h, Figure 3I, Figure 4d, Figure 4f, Figure 4g, Figure 5b, Figure 5c, Figure 5e, Figure 5f, Figure 6c, Figure 6e, Figure 7c, Figure 7d, Figure 7g, Figure 7i, Supplementary 1a …]
